# Supplementary material for: Genetic regulation of OAS1 nonsense-mediated decay underlies association with COVID-19 hospitalization in patients of European and African ancestries
Source: Nat Genet. 2022 Jul 14;54(8):1103–16. doi: 10.1038/s41588-022-01113-z (PMC9355882; doi:10.1038/s41588-022-01113-z)
Supplement: Supplementary file 4 — Supplementary Tables 1–14. [file 41588_2022_1113_MOESM4_ESM.xlsx]

## Sheet: Table of Contents
Banday, Stanifer, Florez-Vargas et al
Genetic regulation of OAS1 nonsense-mediated decay underlies association with COVID-19 hospitalization in patients of European and African ancestries
Table	Table title	Figure
Supplementary Table 1	Analysis of 79 variants within the OAS1-OAS2-OAS3 region in non-hospitalized vs. hospitalized COVID-19 patients of European and African ancestries	Fig.1
Supplementary Table 2	Conditional analysis of 79 variants within the OAS1-OAS2-OAS3 region in hospitalized vs. non-hospitalized COVID-19 patients of European and African ancestries
Supplementary Table 3	Association results for select OAS1 markers in HGI-r6 and COVNET meta-analyses
Supplementary Table 4	Analysis of OAS1 haplotypes in the 1000 Genomes populations and COVNET	Fig.1
Supplementary Table 5	Analysis of SARS-CoV-2 infection in A549-ACE2 cells	Fig.2
Supplementary Table 6	SARS-CoV-2 loads in Caco2 cells infected with SARS-CoV-2 and/or treated with interferons	Fig.7
Supplementary Table 7	Expression of IFIT1 and OAS1 in Caco2 cells after treatment or/and infection with SARS-CoV-2	Fig.7
Supplementary Table 8	Associations between OAS1 haplotypes and clearance of SARS-CoV-2 in a clinical trial with pegIFN-λ1	Fig.7
Supplementary Table 9	Comparison of two mixed-effects models for the contribution of OAS1 genetic variants on longitudinal SARS-CoV-2 load	Fig.7
Supplementary Table 10	Effects of OAS1 genetic variants on longitudinal SARS-Cov-2 load by treatment group	Fig.7
Supplementary Table 11	Cell lines used
Supplementary Table 12	Primers and assays
Supplementary Table 13	NCBI SRA datasets used for the analysis
Supplementary Table 14	Synthesized fragments (OAS1 Intron-exon 3-Intron DNA) used to generate Exontrap plasmids

## Sheet: Table S1
Supplementary Table 1. Analysis of 79 variants within the OAS1-OAS2-OAS3 region in non-hospitalized vs. hospitalized COVID-19 patients of European and African ancestries (Fig. 1).
										European ancestry, n=2249 (1035 mild and 1214 hospitalized)													African ancestry, n=835 (324 mild and 511 hospitalized)														meta-analysis, European and African ancestry, n=3084
#	marker	A1	A2	position_hg38	Distance	Gene	Annotation	Regulome	SNP_call	marker	EAF non-hosp	EAF hosp	EAF all	OR	L95	U95	p-val	p-LD-cor	D'	r2'	Imputation_R2		marker	EAF non-hosp	EAF hosp	EAF all	OR	L95	U95	p-val	p-LD-cor	D'	r2'	Imputation_R2		SNP	P	P.R.	OR	L95	U95	OR.R.	Q	I		SNP	protective	risk	ancestral
1	rs4583033	G	A	chr12:112904114	-15274	2.8kb 5' of OAS1	0	6	array	rs4583033	0.737681	0.761532	0.750556	1.216	1.02	1.451	0.029	0.116	0.547617	0.178699	1		rs4583033	0.691358	0.689824	0.690419	1.017	0.8	1.292	0.889	9.779	0.349438	0.0391335	1		rs4583033	0.06665	0.1506	1.1421	0.990704	1.31663	1.1336	0.239	27.87		rs4583033	G	A	G
2	rs1131454	G	A	chr12:112911065	-8323	OAS1	OAS1, Gly162Ser, ex 3	5	imputed/TaqMan	rs1131454	0.543961	0.586903	0.567141	1.27	1.086	1.488	0.00288	0.01152	0.99409	0.721448	0.88392		rs1131454	0.216049	0.25636	0.240719	1.374	1.052	1.802	0.0205	0.2255	0.989331	0.436389	0.88174		rs1131454	0.0001866	0.0001866	1.2958	1.13217	1.48308	1.2958	0.6207	0		rs1131454	G	A	G
3	rs10774671	G	A	chr12:112919388	0	OAS1	OAS1, splicing, ex 5	1f	imputed/TaqMan	rs10774671	0.615942	0.664745	0.642285	1.327	1.128	1.562	0.000645	0.00258	1	1	0.89535		rs10774671	0.390432	0.433464	0.416766	1.229	0.977	1.549	0.0791	0.8701	1	1	0.8898		rs10774671	0.0001478	0.0001478	1.2935	1.1336	1.47596	1.2935	0.594	0		rs10774671	G	A	G
4	rs1131476	G	A	chr12:112919404	16	OAS1	OAS1, Ala352Thr, ex 6	1f	array	rs1131476	0.624155	0.670923	0.6494	1.303	1.108	1.534	0.00142	0.00568	0.999745	0.968927	1		rs1131476	0.893519	0.934442	0.918563	1.581	1.033	2.423	0.0347	0.3817	0.99834	0.0649717	1		rs1131476	0.0001911	0.0001911	1.3354	1.14833	1.55294	1.3354	0.4061	0		rs1131476	G	A	G
#	rs1051042	G	C	chr12:112919432	44	OAS1	OAS1, Arg361Thr, ex 6	1f	imputed	rs1051042	0.624155	0.670923	0.6494	1.303	1.108	1.534	0.00142	0.00568	0.999745	0.968927	0.89		rs1051042	0.893519	0.934442	0.918563	1.581	1.033	2.423	0.0347	0.3817	0.99834	0.0649717	0.7		rs1051042	0.0001911	0.0001911	1.3354	1.14833	1.55294	1.3354	0.4061	0		rs1051042	G	C	G
5	rs2660	G	A	chr12:112919637	249	OAS1	OAS1, 3'UTR	1f	array	rs2660	0.624155	0.670923	0.6494	1.303	1.108	1.534	0.00142	0.00568	0.999745	0.968927	1		rs2660	0.893519	0.934442	0.918563	1.581	1.033	2.423	0.0347	0.3817	0.99834	0.0649717	1		rs2660	0.0001911	0.0001911	1.3354	1.14833	1.55294	1.3354	0.4061	0		rs2660	G	A	G
#	rs4767027	T	C	chr12:112921352	1964	OAS1	OAS1, intronic/intergenic	1f	imputed	rs4767027	0.624155	0.670923	0.65	1.303	1.108	1.535	0.00126	0.00504	0.99	0.96	0.89		rs4767027	0.893519	0.941292	0.92	1.87	1.19	2.92	0.00588	0.06468	0.99	0.05	0.67		rs4767027	8.385e-05	0.02347	1.3595	1.16805	1.58233	1.4657	0.1372	54.74		rs4767027	T	C	C
6	rs4766664	T	G	chr12:112925192	5804	OAS1	OAS1, intronic/intergenic	1a	array	rs4766664	0.612077	0.65939	0.637617	1.319	1.12	1.554	0.000904	0.003616	0.966429	0.916159	1		rs4766664	0.896605	0.941292	0.923952	1.762	1.14	2.732	0.0109	0.1199	0.929669	0.0522697	1		rs4766664	6.476e-05	0.005231	1.3669	1.17413	1.59132	1.4161	0.2239	32.39		rs4766664	T	G	T
7	rs1154970	A	C	chr12:112932622	13234	OAS1	3'UTR	3a	imputed	rs1154970	0.607729	0.65486	0.63317	1.329	1.13	1.565	0.000614	0.002456	0.980164	0.924494	0.91585		rs1154970	0.407407	0.428571	0.420359	1.096	0.87	1.384	0.436	4.796	0.45022	0.20016	0.9159		rs1154970	0.001165	0.02901	1.2471	1.092	1.42422	1.2294	0.1827	43.68		rs1154970	A	C	A
8	rs10774679	C	T	chr12:112936943	17555	1.5kb 5' of OAS3	0	1f	imputed	rs10774679	0.610145	0.655272	0.634504	1.31	1.113	1.544	0.00117	0.00468	0.977257	0.924308	0.92809		rs10774679	0.393519	0.424658	0.412575	1.128	0.893	1.428	0.313	3.443	0.384163	0.144627	0.91869		rs10774679	0.001247	0.001849	1.2474	1.09122	1.42594	1.2459	0.3056	4.74		rs10774679	C	T	C
9	rs1859331	C	A	chr12:112938526	19138	OAS3	5'UTR, Kozak sequence	4	imputed	rs1859331	0.611111	0.656507	0.635616	1.307	1.111	1.54	0.00128	0.00512	0.973383	0.921397	0.92708		rs1859331	0.541667	0.582192	0.566467	1.237	0.981	1.561	0.0727	0.7997	0.910531	0.454252	0.90597		rs1859331	0.0002505	0.0002505	1.2834	1.1239	1.46553	1.2834	0.7039	0		rs1859331	C	A	C
10	rs1859330	G	A	chr12:112938583	19195	OAS3	OAS3, Arg18Lys, ex 1	4	imputed	rs1859330	0.611111	0.656096	0.635394	1.304	1.109	1.536	0.00141	0.00564	0.974239	0.922135	0.92732		rs1859330	0.54784	0.584149	0.57006	1.22	0.968	1.539	0.0926	1.0186	0.909399	0.44636	0.90551		rs1859330	0.0003431	0.0003431	1.2756	1.11732	1.4563	1.2756	0.6451	0		rs1859330	G	A	G
11	rs10735079	G	A	chr12:112942203	22815	OAS3	3'UTR	1f	array	rs10735079	0.613043	0.660214	0.638506	1.313	1.116	1.548	0.0011	0.0044	0.960677	0.908775	1		rs10735079	0.743827	0.7818	0.767066	1.129	0.868	1.466	0.365	4.015	0.268041	0.030553	1		rs10735079	0.001163	0.001163	1.2586	1.09603	1.44528	1.2586	0.3381	0		rs10735079	G	A	A
12	rs7135260	T	C	chr12:112943944	24556	OAS3	intronic	4	imputed	rs7135260	0.624155	0.668863	0.648288	1.345	1.143	1.584	0.000366	0.001464	0.953036	0.883943	0.92474		rs7135260	0.435185	0.46771	0.45509	1.197	0.955	1.503	0.119	1.309	0.406348	0.142847	0.90819		rs7135260	0.0001458	0.0001458	1.2926	1.13335	1.47423	1.2926	0.4134	0		rs7135260	T	C	T
13	rs11066456	G	A	chr12:112945626	26238	OAS3	intronic	1f	imputed	rs11066456	0.219324	0.253295	0.237661	1.226	1.026	1.467	0.0253	0.1012	0.942942	0.155184	0.92095		rs11066456	0.242284	0.225049	0.231737	0.869	0.667	1.131	0.295	3.245	0.308965	0.0407337	0.90904		rs11066456	0.2057	0.7887	1.1003	0.949371	1.27522	1.047	0.0344	77.66		rs11066456	G	A	G
14	rs12427406	T	A	chr12:112945997	26609	OAS3	intronic	2b	imputed	rs12427406	0.217874	0.253295	0.236994	1.235	1.033	1.479	0.0206	0.0824	0.933782	0.151626	0.92447		rs12427406	0.145062	0.131115	0.136527	0.868	0.626	1.205	0.395	4.345	0.355368	0.0283825	0.90781		rs12427406	0.1064	0.7199	1.1384	0.97257	1.33251	1.0644	0.0642	70.81		rs12427406	T	A	T
15	rs7961128	C	T	chr12:112947441	28053	OAS3	intronic	1f	imputed	rs7961128	0.496618	0.516886	0.507559	1.233	1.059	1.437	0.00709	0.02836	0.825228	0.391923	0.94096		rs7961128	0.537037	0.589041	0.568862	1.188	0.947	1.49	0.136	1.496	0.235053	0.0301206	0.91333		rs7961128	0.002188	0.002188	1.2188	1.0742	1.38287	1.2188	0.7897	0		rs7961128	C	T	C
16	rs7961861	C	T	chr12:112948113	28725	OAS3	intronic	2b	imputed	rs7961861	0.496135	0.516886	0.507337	1.235	1.061	1.44	0.00659	0.02636	0.825139	0.391491	0.94101		rs7961861	0.537037	0.589041	0.568862	1.188	0.947	1.49	0.136	1.496	0.235053	0.0301206	0.91344		rs7961861	0.002076	0.002076	1.2201	1.07532	1.38437	1.2201	0.7808	0		rs7961861	C	T	C
17	rs7965570	C	T	chr12:112948819	29431	OAS3	intronic	1f	imputed	rs7965570	0.250242	0.284185	0.268564	1.268	1.067	1.508	0.00728	0.02912	0.933464	0.179219	0.94208		rs7965570	0.128086	0.132094	0.130539	0.992	0.709	1.396	0.965	10.615	0.547809	0.0640175	0.91288		rs7965570	0.01754	0.162	1.2052	1.03299	1.40611	1.1731	0.2059	37.5		rs7965570	C	T	C
18	rs2285933	C	G	chr12:112948974	29586	OAS3	OAS3, Ser381Arg, ex 6	3a	imputed	rs2285933	0.251691	0.286656	0.270565	1.258	1.059	1.497	0.00927	0.03708	0.919255	0.175574	0.93897		rs2285933	0.361111	0.388454	0.377844	1.038	0.824	1.309	0.751	8.261	0.00968853	4.16237e-05	0.91993		rs2285933	0.02316	0.115	1.1742	1.02203	1.34903	1.1611	0.1923	41.17		rs2285933	C	G	C
19	rs752812613	A	AG	chr12:112949229	29841	OAS3	intronic	5	imputed	rs752812613	0.494686	0.516063	0.506225	1.231	1.057	1.435	0.00759	0.03036	0.824542	0.389192	0.93793		rs752812613	0.512346	0.571429	0.548503	1.247	0.996	1.562	0.0544	0.5984	0.184865	0.0201783	0.90054		rs752812613	0.001021	0.001021	1.236	1.08973	1.4019	1.236	0.9259	0		rs752812613	A	AG	A
20	rs7970893	T	C	chr12:112952874	33486	OAS3	intronic	5	imputed	rs7970893	0.497101	0.517298	0.508004	1.23	1.057	1.434	0.0077	0.0308	0.823991	0.391444	0.94171		rs7970893	0.566358	0.603718	0.589222	1.132	0.901	1.422	0.286	3.146	0.197504	0.0195186	0.92072		rs7970893	0.005053	0.005053	1.1989	1.05622	1.36085	1.1989	0.5532	0		rs7970893	T	C	T
21	rs7953402	C	T	chr12:112952943	33555	OAS3	intronic	5	imputed	rs7953402	0.497101	0.517298	0.508004	1.23	1.057	1.434	0.0077	0.0308	0.823991	0.391444	0.94161		rs7953402	0.566358	0.603718	0.589222	1.132	0.901	1.422	0.286	3.146	0.197504	0.0195186	0.921		rs7953402	0.005053	0.005053	1.1989	1.05622	1.36085	1.1989	0.5532	0		rs7953402	C	T	T
22	rs6489883	C	T	chr12:112953183	33795	OAS3	intronic	5	imputed	rs6489883	0.496618	0.516886	0.507559	1.233	1.059	1.437	0.00705	0.0282	0.825228	0.391923	0.94125		rs6489883	0.53858	0.591977	0.571257	1.195	0.953	1.499	0.123	1.353	0.232467	0.0291676	0.92214		rs6489883	0.001986	0.001986	1.221	1.0762	1.38528	1.221	0.8222	0		rs6489883	C	T	T
23	rs10850105	A	G	chr12:112953558	34170	OAS3	intronic	7	imputed	rs10850105	0.657488	0.697282	0.678968	1.294	1.097	1.529	0.00226	0.00904	0.930691	0.734062	0.9214		rs10850105	0.679012	0.727006	0.708383	1.23	0.966	1.566	0.0924	1.0164	0.543534	0.0874822	0.90001		rs10850105	0.000542	0.000542	1.2731	1.11107	1.45876	1.2731	0.7345	0		rs10850105	A	G	G
24	rs7310791	T	G	chr12:112954260	34872	OAS3	intronic	5	imputed	rs7310791	0.496618	0.517298	0.507781	1.234	1.06	1.437	0.00694	0.02776	0.823902	0.391012	0.94175		rs7310791	0.524691	0.556751	0.544311	1.069	0.854	1.337	0.56	6.16	0.191833	0.0220538	0.92381		rs7310791	0.0102	0.01561	1.1794	1.03985	1.33768	1.1771	0.299	7.29		rs7310791	T	G	T
25	rs7310667	A	G	chr12:112954377	34989	OAS3	intronic	5	imputed	rs7310667	0.657005	0.697282	0.678746	1.299	1.101	1.534	0.00198	0.00792	0.930754	0.73491	0.92167		rs7310667	0.637346	0.680039	0.663473	1.14	0.907	1.435	0.261	2.871	0.480243	0.0839037	0.90726		rs7310667	0.001569	0.001569	1.2421	1.08633	1.42021	1.2421	0.3659	0		rs7310667	A	G	G
26	rs7295756	C	T	chr12:112954939	35551	OAS3	intronic	6	imputed	rs7295756	0.657488	0.697282	0.678968	1.294	1.097	1.529	0.00226	0.00904	0.930691	0.734062	0.92175		rs7295756	0.677469	0.726027	0.707186	1.227	0.965	1.561	0.0947	1.0417	0.547157	0.0891809	0.90035		rs7295756	0.0005578	0.0005578	1.272	1.1103	1.45724	1.272	0.7214	0		rs7295756	C	T	C
27	rs7134788	G	A	chr12:112959261	39873	OAS3	intronic	5	imputed	rs7134788	0.252174	0.287479	0.271232	1.262	1.062	1.501	0.00844	0.03376	0.911903	0.173359	0.94321		rs7134788	0.382716	0.388454	0.386228	0.984	0.781	1.24	0.891	9.801	0.104499	0.00502136	0.92785		rs7134788	0.04247	0.3301	1.1542	1.00464	1.32602	1.1281	0.0912	64.96		rs7134788	G	A	G
28	rs2891413	C	T	chr12:112959320	39932	OAS3	intronic	5	imputed	rs2891413	0.496618	0.516886	0.507559	1.226	1.052	1.428	0.00906	0.03624	0.820543	0.387486	0.94525		rs2891413	0.589506	0.609589	0.601796	1.074	0.852	1.353	0.547	6.017	0.263843	0.0330145	0.91885		rs2891413	0.01193	0.01193	1.1777	1.03664	1.33795	1.1777	0.3492	0		rs2891413	C	T	C
29	rs2107418	C	A	chr12:112960334	40946	OAS3	intronic	5	imputed	rs2107418	0.496618	0.516886	0.507559	1.226	1.052	1.428	0.00906	0.03624	0.820543	0.387486	0.94529		rs2107418	0.589506	0.610568	0.602395	1.075	0.853	1.355	0.538	5.918	0.263675	0.0328879	0.91917		rs2107418	0.01178	0.01178	1.178	1.03694	1.33825	1.178	0.3529	0		rs2107418	C	A	C
30	rs2072135	C	T	chr12:112961374	41986	OAS3	intronic	1f	imputed	rs2072135	0.250725	0.285008	0.269231	1.271	1.07	1.512	0.00663	0.02652	0.922102	0.175475	0.94576		rs2072135	0.149691	0.134051	0.14012	0.9	0.654	1.242	0.52	5.72	0.350036	0.0283866	0.92585		rs2072135	0.03685	0.5782	1.1759	1.00968	1.36948	1.0994	0.0633	71		rs2072135	C	T	C
31	rs2240189	G	A	chr12:112965692	46304	OAS3	intronic	1f	imputed	rs2240189	0.25314	0.291186	0.273677	1.317	1.109	1.567	0.00174	0.00696	0.916966	0.177655	0.94824		rs2240189	0.151235	0.165362	0.15988	1.131	0.827	1.555	0.445	4.895	0.583186	0.0921353	0.92244		rs2240189	0.001898	0.001898	1.2716	1.09313	1.47921	1.2716	0.4071	0		rs2240189	G	A	G
32	rs2240188	C	T	chr12:112965879	46491	OAS3	OAS3, Leu847Leu, ex 12	1f	imputed	rs2240188	0.254106	0.293245	0.275233	1.316	1.108	1.565	0.00179	0.00716	0.907033	0.175185	0.94591		rs2240188	0.361111	0.389432	0.378443	1.072	0.849	1.354	0.559	6.149	0.045942	0.000938374	0.93038		rs2240188	0.004329	0.06397	1.2239	1.06546	1.4059	1.2065	0.1662	47.83		rs2240188	C	T	C
33	rs2240187	A	G	chr12:112966190	46802	OAS3	intronic	1f	imputed	rs2240187	0.254106	0.293245	0.275233	1.316	1.108	1.565	0.00179	0.00716	0.907033	0.175185	0.94601		rs2240187	0.358025	0.380626	0.371856	1.04	0.824	1.314	0.741	8.151	0.0411207	0.000730462	0.93029		rs2240187	0.0069	0.1446	1.2108	1.05396	1.39098	1.1859	0.112	60.41		rs2240187	A	G	A
34	rs757404	G	A	chr12:112969387	49999	OAS3	intronic	1f	imputed	rs757404	0.254106	0.293245	0.275233	1.315	1.108	1.563	0.0018	0.0072	0.907033	0.175185	0.94581		rs757404	0.382716	0.39726	0.391617	1.01	0.805	1.268	0.929	10.219	0.0847084	0.00337692	0.92956		rs757404	0.01111	0.2454	1.1944	1.04129	1.37002	1.165	0.0695	69.65		rs757404	G	A	G
35	rs739903	A	G	chr12:112971069	51681	OAS3	3'UTR	1f	imputed	rs739903	0.253623	0.291186	0.2739	1.311	1.104	1.558	0.00206	0.00824	0.917095	0.177903	0.94843		rs739903	0.222222	0.213307	0.216766	0.932	0.716	1.216	0.604	6.644	0.468368	0.0851616	0.931		rs739903	0.0215	0.4962	1.1846	1.02511	1.36891	1.1226	0.0343	77.69		rs739903	A	G	A
36	rs7138267	C	T	chr12:112972176	52788	OAS3	3'UTR	4	imputed	rs7138267	0.257488	0.294481	0.277457	1.29	1.087	1.532	0.00362	0.01448	0.896958	0.173223	0.9507		rs7138267	0.435185	0.431507	0.432934	0.932	0.739	1.175	0.552	6.072	0.0608061	0.0034898	0.93741		rs7138267	0.04723	0.5302	1.1498	1.00147	1.3201	1.1072	0.0272	79.5		rs7138267	C	T	C
37	rs7023	C	A	chr12:112973170	53782	OAS3	3'UTR	5	imputed	rs7023	0.253623	0.290774	0.273677	1.31	1.104	1.558	0.00209	0.00836	0.916966	0.177655	0.95108		rs7023	0.220679	0.209393	0.213772	0.918	0.704	1.198	0.526	5.786	0.463798	0.0823109	0.93138		rs7023	0.02536	0.545	1.1793	1.02034	1.36302	1.1132	0.0278	79.35		rs7023	C	A	C
38	rs57399937	AT	A	chr12:112973789	54401	539bp 3' of OAS3	0	4	imputed	rs57399937	0.256522	0.294069	0.27679	1.298	1.094	1.543	0.00287	0.01148	0.896607	0.172514	0.952		rs57399937	0.429012	0.418787	0.422754	0.917	0.728	1.155	0.462	5.082	0.0333267	0.00109125	0.93781		rs57399937	0.05184	0.5802	1.1466	0.998675	1.31644	1.1007	0.018	82.14		rs57399937	AT	A	AT
39	rs73205246	A	C	chr12:112973867	54479	617bp 3' of OAS3	0	4	imputed	rs73205246	0.25314	0.291186	0.273677	1.324	1.115	1.574	0.00141	0.00564	0.916966	0.177655	0.95168		rs73205246	0.131173	0.134051	0.132934	0.996	0.713	1.399	0.981	10.791	0.545372	0.0648023	0.92425		rs73205246	0.004649	0.1974	1.2481	1.0707	1.4549	1.1932	0.1405	53.97		rs73205246	A	C	A
40	rs7966804	C	T	chr12:112974064	54676	814bp 3' of OAS3	0	4	imputed	rs7966804	0.25314	0.290774	0.273455	1.319	1.111	1.568	0.00162	0.00648	0.916948	0.17745	0.95134		rs7966804	0.194444	0.171233	0.18024	0.855	0.644	1.137	0.28	3.08	0.415398	0.0531893	0.9334		rs7966804	0.03284	0.7271	1.174	1.01292	1.36069	1.0784	0.0106	84.7		rs7966804	C	T	C
41	rs73205247	C	T	chr12:112974750	55362	1.5kb 3' of OAS3	0	5	imputed	rs73205247	0.253623	0.291186	0.2739	1.321	1.112	1.57	0.00155	0.0062	0.917095	0.177903	0.95225		rs73205247	0.208333	0.206458	0.207186	0.923	0.703	1.216	0.568	6.248	0.572895	0.120624	0.934		rs73205247	0.01768	0.5173	1.1932	1.03101	1.3809	1.1225	0.03	78.77		rs73205247	C	T	C
42	rs7306146	C	T	chr12:112975123	55735	1.9kb 3' of OAS3	0	5	imputed	rs7306146	0.251691	0.287891	0.271232	1.31	1.103	1.558	0.00221	0.00884	0.915975	0.175303	0.94987		rs7306146	0.179012	0.164384	0.17006	0.852	0.636	1.144	0.286	3.146	0.545429	0.0853445	0.93188		rs7306146	0.03578	0.7371	1.1728	1.01039	1.36132	1.0746	0.0133	83.69		rs7306146	C	T	C
43	rs1298301	G	A	chr12:112981094	61706	OAS2	intronic	2b	imputed	rs1298301	0.155072	0.154448	0.154735	1.254	1.023	1.538	0.0294	0.1176	0.940525	0.0898136	0.96087		rs1298301	0.0462963	0.0626223	0.0562874	1.443	0.881	2.406	0.151	1.661	0.524102	0.0225583	0.93971		rs1298301	0.01064	0.01064	1.2791	1.05887	1.54513	1.2791	0.6118	0		rs1298301	G	A	G
44	rs77354019	A	G	chr12:112982202	62814	OAS2	intronic	5	imputed	rs77354019	0.274879	0.305189	0.291241	1.208	1.024	1.428	0.0257	0.1028	0.904636	0.188705	0.95916		rs77354019	0.175926	0.176125	0.176048	0.949	0.698	1.292	0.737	8.107	0.569337	0.0982703	0.93947		rs77354019	0.07163	0.3638	1.1439	0.988034	1.32435	1.1102	0.1765	45.27		rs77354019	A	G	A
45	rs1293773	T	C	chr12:112982746	63358	OAS2	intronic	5	imputed	rs1293773	0.155072	0.155272	0.15518	1.255	1.025	1.54	0.0286	0.1144	0.94126	0.0904141	0.96002		rs1293773	0.0462963	0.0636008	0.0568862	1.465	0.895	2.439	0.134	1.474	0.533235	0.0236233	0.94057		rs1293773	0.009647	0.009647	1.2828	1.06227	1.54911	1.2828	0.5751	0		rs1293773	T	C	T
46	rs7964503	G	A	chr12:112983557	64169	OAS2	intronic	5	imputed	rs7964503	0.276329	0.304778	0.291685	1.195	1.013	1.412	0.0352	0.1408	0.901265	0.187704	0.95932		rs7964503	0.222222	0.235812	0.230539	1.053	0.8	1.389	0.716	7.876	0.535568	0.122396	0.93927		rs7964503	0.0465	0.0465	1.1555	1.002	1.33252	1.1555	0.4413	0		rs7964503	G	A	G
47	rs1293770	A	G	chr12:112984064	64676	OAS2	intronic	7	imputed	rs1293770	0.155072	0.155272	0.15518	1.255	1.025	1.54	0.0286	0.1144	0.940525	0.0901198	0.95998		rs1293770	0.0462963	0.0636008	0.0568862	1.465	0.895	2.439	0.134	1.474	0.533235	0.0236233	0.94073		rs1293770	0.009647	0.009647	1.2828	1.06227	1.54911	1.2828	0.5751	0		rs1293770	A	G	A
48	rs2158391	A	G	chr12:112984879	65491	OAS2	intronic	5	imputed	rs2158391	0.274879	0.305189	0.291241	1.208	1.024	1.428	0.0257	0.1028	0.904786	0.18897	0.95911		rs2158391	0.175926	0.176125	0.176048	0.949	0.698	1.292	0.737	8.107	0.569337	0.0982703	0.93964		rs2158391	0.07163	0.3638	1.1439	0.988034	1.32435	1.1102	0.1765	45.27		rs2158391	A	G	A
49	rs77608143	TC	T	chr12:112985228	65839	OAS2	intronic	6	imputed	rs77608143	0.155072	0.155272	0.15518	1.255	1.025	1.54	0.0286	0.1144	0.940525	0.0901198	0.96005		rs77608143	0.0462963	0.0636008	0.0568862	1.465	0.895	2.439	0.134	1.474	0.533235	0.0236233	0.94078		rs77608143	0.009647	0.009647	1.2828	1.06227	1.54911	1.2828	0.5751	0		rs77608143	TC	T	TC
50	rs12422313	C	T	chr12:112986255	66867	OAS2	intronic	5	imputed	rs12422313	0.276329	0.304778	0.291685	1.195	1.013	1.412	0.0352	0.1408	0.901265	0.187704	0.95919		rs12422313	0.223765	0.236791	0.231737	1.041	0.791	1.374	0.773	8.503	0.537714	0.124222	0.93996		rs12422313	0.05129	0.05129	1.152	0.998965	1.32848	1.152	0.4013	0		rs12422313	C	T	C
51	rs12422608	C	T	chr12:112986653	67265	OAS2	intronic	1f	imputed	rs12422608	0.276329	0.304778	0.291685	1.195	1.013	1.412	0.0352	0.1408	0.901265	0.187704	0.95907		rs12422608	0.223765	0.236791	0.231737	1.041	0.791	1.374	0.773	8.503	0.537714	0.124222	0.93969		rs12422608	0.05129	0.05129	1.152	0.998965	1.32848	1.152	0.4013	0		rs12422608	C	T	C
52	rs2072138	C	G	chr12:112987088	67700	OAS2	OAS2, Thr76Thr, ex2	5	imputed	rs2072138	0.276329	0.304778	0.291685	1.195	1.013	1.412	0.0352	0.1408	0.901265	0.187704	0.95913		rs2072138	0.223765	0.236791	0.231737	1.041	0.791	1.374	0.773	8.503	0.537714	0.124222	0.93986		rs2072138	0.05129	0.05129	1.152	0.998965	1.32848	1.152	0.4013	0		rs2072138	C	G	C
53	rs1293766	T	G	chr12:112987477	68089	OAS2	3'UTR	5	imputed	rs1293766	0.155072	0.155272	0.15518	1.255	1.025	1.54	0.0286	0.1144	0.94126	0.0904141	0.96037		rs1293766	0.0462963	0.0655577	0.0580838	1.506	0.923	2.502	0.106	1.166	0.544431	0.0251939	0.94001		rs1293766	0.008457	0.008457	1.2881	1.06687	1.55521	1.2881	0.507	0		rs1293766	T	G	T
54	rs12425514	G	A	chr12:112987732	68344	OAS2	3'UTR	1f	imputed	rs12425514	0.274879	0.305189	0.291241	1.21	1.025	1.429	0.0249	0.0996	0.901102	0.187234	0.95879		rs12425514	0.195988	0.195695	0.195808	0.962	0.715	1.296	0.798	8.778	0.514711	0.0916586	0.94083		rs12425514	0.06597	0.3125	1.1458	0.990838	1.325	1.1168	0.1869	42.58		rs12425514	G	A	G
55	rs74870925	AG	A	chr12:112988178	68789	OAS2	3'UTR	3a	imputed	rs74870925	0.155072	0.155272	0.15518	1.255	1.025	1.54	0.0286	0.1144	0.94126	0.0904141	0.96045		rs74870925	0.0462963	0.0636008	0.0568862	1.465	0.895	2.439	0.134	1.474	0.533235	0.0236233	0.9406		rs74870925	0.009647	0.009647	1.2828	1.06227	1.54911	1.2828	0.5751	0		rs74870925	AG	A	AG
56	rs111280479	T	C	chr12:112989173	69785	OAS2	intronic	5	imputed	rs111280479	0.142029	0.11285	0.126278	1.276	1.014	1.608	0.0381	0.1524	0.880938	0.200513	0.93008		rs111280479	0.0385802	0.0264188	0.0311377	1.35	0.7	2.59	0.366	4.026	0.904348	0.0194541	0.92976		rs111280479	0.02432	0.02432	1.284	1.033	1.595	1.284	0.8731	0		rs111280479	T	C	T
57	rs7975318	G	A	chr12:112991524	72136	OAS2	intronic	5	imputed	rs7975318	0.305797	0.330313	0.319031	1.232	1.046	1.453	0.0129	0.0516	0.773866	0.157042	0.9293		rs7975318	0.280864	0.295499	0.28982	1.004	0.785	1.286	0.975	10.725	0.320261	0.0580898	0.92932		rs7975318	0.03671	0.2011	1.1569	1.00881	1.32673	1.1364	0.1761	45.36		rs7975318	G	A	G
58	rs1293758	T	C	chr12:112995782	76394	OAS2	intronic	5	imputed	rs1293758	0.527053	0.549012	0.538906	1.31	1.125	1.528	0.000548	0.002192	0.737392	0.354158	0.92042		rs1293758	0.621914	0.650685	0.639521	1.014	0.811	1.267	0.901	9.911	0.148227	0.00895559	0.9142		rs1293758	0.003505	0.2226	1.2069	1.06396	1.36904	1.1681	0.0635	70.95		rs1293758	T	C	T
59	rs1298961	A	C	chr12:112996351	76963	OAS2	intronic	6	imputed	rs1298961	0.525604	0.546129	0.536683	1.3	1.116	1.516	0.000759	0.003036	0.744286	0.357603	0.92028		rs1298961	0.510802	0.549902	0.534731	1.093	0.88	1.358	0.42	4.62	0.196814	0.0243308	0.92337		rs1298961	0.001345	0.02275	1.2271	1.08324	1.39006	1.2133	0.2005	38.98		rs1298961	A	C	A
60	rs2072137	T	C	chr12:113003116	83728	OAS2	intronic	1f	imputed	rs2072137	0.399034	0.426277	0.413739	1.283	1.096	1.503	0.00198	0.00792	0.635448	0.159645	0.93242		rs2072137	0.112654	0.114481	0.113772	1.07	0.753	1.528	0.706	7.766	0.617755	0.0670383	0.92107		rs2072137	0.002905	0.002905	1.2449	1.07803	1.4376	1.2449	0.3584	0		rs2072137	T	C	T
61	rs2013593	C	G	chr12:113005417	86029	OAS2	intronic	4	imputed	rs2013593	0.673913	0.713344	0.695198	1.339	1.132	1.587	0.00069	0.00276	0.728431	0.417444	0.92622		rs2013593	0.75463	0.780822	0.770659	1.051	0.818	1.348	0.696	7.656	0.375732	0.0305657	0.90416		rs2013593	0.002493	0.1144	1.241	1.07927	1.42697	1.2081	0.1154	59.65		rs2013593	C	G	G
62	rs2003480	T	C	chr12:113005420	86032	OAS2	intronic	4	imputed	rs2003480	0.47343	0.534185	0.506225	1.282	1.098	1.496	0.00165	0.0066	0.542513	0.168783	0.94508		rs2003480	0.58179	0.605675	0.596407	1.049	0.845	1.303	0.664	7.304	0.106582	0.0055554	0.92993		rs2003480	0.004897	0.1002	1.198	1.05647	1.35849	1.1771	0.1396	54.19		rs2003480	T	C	C
63	rs2240185	C	G	chr12:113006312	86924	OAS2	intronic	1f	imputed	rs2240185	0.465217	0.525535	0.497777	1.278	1.095	1.493	0.00193	0.00772	0.525267	0.152972	0.94561		rs2240185	0.578704	0.579256	0.579042	0.973	0.774	1.224	0.817	8.987	0.225013	0.0496205	0.92404		rs2240185	0.01478	0.3663	1.1732	1.03169	1.33412	1.1304	0.0534	73.2		rs2240185	C	G	G
64	rs929291	T	C	chr12:113006613	87225	OAS2	intronic	1f	imputed	rs929291	0.666667	0.705107	0.687417	1.325	1.121	1.568	0.00102	0.00408	0.694039	0.393009	0.99738		rs929291	0.717593	0.74364	0.733533	1.116	0.869	1.431	0.389	4.279	0.355745	0.0333719	0.99594		rs929291	0.001332	0.006838	1.256	1.09327	1.44295	1.2478	0.263	20.19		rs929291	T	C	C
65	rs13311	C	A	chr12:113010847	91459	OAS2	3'UTR	1f	imputed	rs13311	0.375845	0.404448	0.391285	1.248	1.063	1.467	0.00702	0.02808	0.607327	0.132608	0.96709		rs13311	0.29321	0.303327	0.299401	1.12	0.878	1.433	0.364	4.004	0.0342343	0.000693862	0.94851		rs13311	0.005944	0.005944	1.2079	1.05589	1.3818	1.2079	0.4694	0		rs13311	C	A	C
66	rs10774681	G	A	chr12:113012227	92839	503bp 3' of OAS2	0	5	imputed	rs10774681	0.402415	0.435338	0.420187	1.216	1.037	1.427	0.0161	0.0644	0.581861	0.137319	0.99704		rs10774681	0.507716	0.500978	0.503593	1.049	0.835	1.32	0.68	7.48	0.116011	0.00967892	0.99653		rs10774681	0.02752	0.03757	1.1586	1.01623	1.32091	1.1566	0.2996	7.07		rs10774681	G	A	G
67	rs11066467	A	G	chr12:113012233	92845	509bp 3' of OAS2	0	5	imputed	rs11066467	0.371014	0.402389	0.38795	1.275	1.085	1.499	0.00323	0.01292	0.614825	0.134014	0.96741		rs11066467	0.195988	0.186888	0.190419	1.006	0.763	1.332	0.964	10.604	0.343645	0.0388352	0.94446		rs11066467	0.01018	0.1843	1.2012	1.04441	1.38153	1.165	0.1493	51.91		rs11066467	A	G	G
68	rs11066468	C	T	chr12:113012253	92865	529bp 3' of OAS2	0	5	imputed	rs11066468	0.371014	0.402389	0.38795	1.275	1.085	1.499	0.00323	0.01292	0.614825	0.134014	0.96747		rs11066468	0.195988	0.186888	0.190419	1.006	0.763	1.332	0.964	10.604	0.343645	0.0388352	0.94451		rs11066468	0.01018	0.1843	1.2012	1.04441	1.38153	1.165	0.1493	51.91		rs11066468	C	T	C
69	rs10774682	C	T	chr12:113012268	92880	544bp 3' of OAS2	0	5	imputed	rs10774682	0.401932	0.435338	0.419964	1.218	1.039	1.429	0.0154	0.0616	0.583505	0.137971	0.97211		rs10774682	0.506173	0.500978	0.502994	1.053	0.838	1.324	0.656	7.216	0.118487	0.0101212	0.95921		rs10774682	0.02489	0.03065	1.1614	1.01887	1.32387	1.1601	0.306	4.55		rs10774682	C	T	C
70	rs76468500	C	T	chr12:113012273	92885	549bp 3' of OAS2	0	5	imputed	rs76468500	0.401932	0.435338	0.419964	1.218	1.039	1.429	0.0154	0.0616	0.583505	0.137971	0.97211		rs76468500	0.506173	0.500978	0.502994	1.053	0.838	1.324	0.656	7.216	0.118487	0.0101212	0.95913		rs76468500	0.02489	0.03065	1.1614	1.01887	1.32387	1.1601	0.306	4.55		rs76468500	C	T	C
71	rs10774683	G	T	chr12:113012275	92887	551bp 3' of OAS2	0	5	imputed	rs10774683	0.401932	0.435338	0.419964	1.218	1.039	1.429	0.0154	0.0616	0.583505	0.137971	0.9721		rs10774683	0.506173	0.500978	0.502994	1.053	0.838	1.324	0.656	7.216	0.118487	0.0101212	0.95922		rs10774683	0.02489	0.03065	1.1614	1.01887	1.32387	1.1601	0.306	4.55		rs10774683	G	T	G
72	rs10774684	C	T	chr12:113012344	92956	620bp 3' of OAS2	0	5	imputed	rs10774684	0.373913	0.404036	0.390173	1.252	1.066	1.472	0.00626	0.02504	0.60612	0.131467	0.96746		rs10774684	0.404321	0.405088	0.40479	1.008	0.802	1.268	0.946	10.406	0.0203471	0.000386582	0.95153		rs10774684	0.02314	0.2175	1.1651	1.02097	1.32958	1.1414	0.1294	56.52		rs10774684	C	T	C
73	rs10850112	A	G	chr12:113012345	92957	621bp 3' of OAS2	0	5	imputed	rs10850112	0.401932	0.435338	0.419964	1.218	1.039	1.429	0.0154	0.0616	0.583505	0.137971	0.97208		rs10850112	0.506173	0.500978	0.502994	1.053	0.838	1.324	0.656	7.216	0.118487	0.0101212	0.95917		rs10850112	0.02489	0.03065	1.1614	1.01887	1.32387	1.1601	0.306	4.55		rs10850112	A	G	G
74	rs10850113	T	G	chr12:113012382	92994	658bp 3' of OAS2	0	7	imputed	rs10850113	0.401932	0.435338	0.419964	1.218	1.039	1.429	0.0154	0.0616	0.583505	0.137971	0.97209		rs10850113	0.506173	0.500978	0.502994	1.053	0.838	1.324	0.656	7.216	0.118487	0.0101212	0.95917		rs10850113	0.02489	0.03065	1.1614	1.01887	1.32387	1.1601	0.306	4.55		rs10850113	T	G	T
75	rs10744792	C	T	chr12:113013093	93705	1.4kb 3' of OAS2	0	4	imputed	rs10744792	0.370531	0.401153	0.387061	1.274	1.084	1.498	0.00333	0.01332	0.613722	0.133035	0.96755		rs10744792	0.131173	0.132094	0.131737	1.057	0.765	1.466	0.737	8.107	0.46034	0.0444865	0.93744		rs10744792	0.005497	0.006517	1.2277	1.06229	1.41887	1.2266	0.3136	1.51		rs10744792	C	T	C
76	rs2525844	C	T	chr12:113015782	96394	4.1kb 3' of OAS2	0	5	imputed	rs2525844	0.616425	0.628501	0.622944	1.214	1.031	1.431	0.0204	0.0816	0.602601	0.334485	0.95242		rs2525844	0.530864	0.513699	0.520359	0.982	0.785	1.229	0.875	9.625	0.106604	0.00749893	0.93207		rs2525844	0.07544	0.3306	1.1275	0.987601	1.28722	1.1076	0.1344	55.38		rs2525844	C	T	T
77	rs10744793	G	A	chr12:113016058	96670	4.3kb 3' of OAS2	0	7	imputed	rs10744793	0.38744	0.416392	0.403068	1.262	1.074	1.484	0.00472	0.01888	0.617255	0.143875	0.96372		rs10744793	0.104938	0.119374	0.113772	1.233	0.874	1.752	0.236	2.596	0.469741	0.0390009	0.9361		rs10744793	0.002245	0.002245	1.2568	1.08579	1.45475	1.2568	0.9054	0		rs10744793	G	A	G
78	rs7135257	C	T	chr12:113016648	97260	4.9kb 3' of OAS2	0	6	imputed	rs7135257	0.391787	0.420923	0.407514	1.244	1.059	1.462	0.00791	0.03164	0.611803	0.143971	0.96172		rs7135257	0.503086	0.500978	0.501796	1.012	0.807	1.27	0.915	10.065	0.220223	0.034878	0.93296		rs7135257	0.02624	0.1983	1.1607	1.01757	1.32397	1.1401	0.1459	52.71		rs7135257	C	T	C
79	rs10850114	C	T	chr12:113017173	97785	5.4kb 3' of OAS2	0	4	imputed	rs10850114	0.390821	0.41804	0.405514	1.239	1.055	1.456	0.00926	0.03704	0.61183	0.142797	0.96303		rs10850114	0.212963	0.237769	0.228144	1.179	0.905	1.54	0.223	2.453	0.0398609	0.000643693	0.94427		rs10850114	0.004244	0.004244	1.2226	1.06543	1.40295	1.2226	0.7543	0		rs10850114	C	T	C
Imputation quality (r2) is 1.0 for directly genotyped markers																																														protective and risk alleles: based on association with hospitalized vs non-hospitalized COVID-19
The list of markers includes those that are directly genotyped or imputed with r2>0.8, polymorphic both in patients of European and African ancestries and associated with outcome (at p<0.05) in either population																																														ancestral: present in chimpanzee and many other primates/other animals
All association analyses were performed using logistic regression models, adjusting for sex, age, age (mean-centered)^2, and 20 PCs
N/A - markers excluded based on the specified criteria																																														Neandertal - scored from BAM files retrieved from the Max Planck Institute for Evolutionary Anthropology website http://cdna.eva.mpg.de/neandertal/)
EAF - effect allele frequency in subgroups and total set																																														Denisova - based on high-coverage sequence reads from UCSC browser
# - results for rs1051042 and rs4767027 are not included in Figure 1 due to imputation score (r2=0.70 and 0.67) below high-confidence threshold of r2=0.8																																														Selective sweep: from UCSC track, letters indicate ancestral (A) or derived (D) status of alleles in human reference, San, Yoruba, Han, Papuan and French and Neandertal genomes
P-LD-adj - p-value adjusted by the number of LD blocks using the Solid Spine of LD algorithm (Haploview 4.2) - 4 blocks in Europeans and 11 blocks in African ancestries, Fig S4.																																														highlights: yellow marks similarities between protective, ancestral and Neandertal alleles
																																															protective allele=derived allele and Neandertal allele
																																															protective allele=ancestral allele and Neandertal allele
																																															risk allele=derived allele and Denisova allele
																																														rs1131454, rs1131476, rs1051042 and rs2660 were monomorphic in OAS1 sequences from the set of chimpanzees from different parts of Africa (Materials and Methods)
OR - odds ratio
L_95 and U_95: lower and upper limits of 95% confidence intervals of ORs
P_adj: adjusted for sex, age, ageMC2 and 20 principal components
[truncated: 10 more columns]

## Sheet: Table S2
Supplementary Table 2. Conditional analysis of 79 variants within the OAS1-OAS2-OAS3 region in hospitalized vs. non-hospitalized COVID-19 patients of European and African ancestries.
											European ancestry, n=2249 (1035 mild and 1214 hospitalized)																						African ancestry, n=835 (324 mild and 511 hospitalized)
											Condition on rs1131454				Condition on rs10774671				Condition on rs2660				Condition on rs4766664				Condition on rs1131454, rs10774671, rs2660, rs4766664						Condition on rs1131454				Condition on rs10774671				Condition on rs2660				Condition on rs4766664				Condition on rs1131454, rs10774671, rs2660, rs4766664
#	marker	A1	A2	position_hg38	Distance	Gene	Annotation	Regulome	SNP_call	marker	OR	L95	U95	p-val	OR	L95	U95	p-val	OR	L95	U95	p-val	OR	L95	U95	p-val	OR	L95	U95	p-val		marker	OR	L95	U95	p-val	OR	L95	U95	p-val	OR	L95	U95	p-val	OR	L95	U95	p-val	OR
1	rs4583033	G	A	chr12:112904114	-15274	2.8kb 5' of OAS1	0	6	array	rs4583033	1.094	0.896	1.336	0.376	1.085	0.893	1.318	0.409	1.097	0.904	1.332	0.348	1.093	0.901	1.326	0.367	1.089	0.891	1.33	0.406		rs4583033	0.95	0.741	1.216	0.686	0.971	0.758	1.241	0.814	0.967	0.756	1.235	0.79	0.97	0.76	1.237	0.809	0.936
2	rs1131454	G	A	chr12:112911065	-8323	OAS1	OAS1, Gly162Ser, ex 3	5	imputed/TaqMan	rs1131454	1.27	1.086	1.488	0.00288	1.02	0.754	1.379	0.899	1.084	0.81	1.452	0.586	1.063	0.806	1.402	0.663	1.015	0.75	1.372	0.923		rs1131454	1.374	1.052	1.802	0.0205	1.327	0.931	1.894	0.118	1.302	0.988	1.722	0.0621	1.284	0.975	1.697	0.077	1.294
3	rs10774671	G	A	chr12:112919388	0	OAS1	OAS1, splicing, ex 5	1f	imputed/TaqMan	rs10774671	1.304	0.956	1.781	0.0943	1.327	1.128	1.562	0.000645	2.149	0.836	5.601	0.114	1.252	0.733	2.143	0.411	2.073	0.782	5.572	0.144		rs10774671	1.047	0.774	1.422	0.768	1.229	0.977	1.549	0.0791	1.162	0.915	1.477	0.22	1.145	0.902	1.456	0.268	1
4	rs1131476	G	A	chr12:112919404	16	OAS1	OAS1, Ala352Thr, ex 6	1f	array	rs1131476	1.214	0.899	1.643	0.206	0.612	0.235	1.578	0.312	NA	NA	NA	NA	0.981	0.527	1.826	0.952	0.485	0.161	1.445	0.194		rs1131476	1.426	0.919	2.214	0.113	1.465	0.941	2.282	0.0908	NA	NA	NA	NA	0.68	0.201	2.104	0.514	0.629
#	rs1051042	G	C	chr12:112919432	44	OAS1	OAS1, Arg361Thr, ex 6	1f	imputed	rs1051042																						rs1051042
5	rs2660	G	A	chr12:112919637	249	OAS1	OAS1, 3'UTR	1f	array	rs2660	1.214	0.899	1.643	0.206	0.612	0.235	1.578	0.312	1.303	1.108	1.534	0.00142	0.981	0.527	1.826	0.952	0.485	0.161	1.445	0.194		rs2660	1.426	0.919	2.214	0.113	1.465	0.941	2.282	0.0908	1.581	1.033	2.423	0.0347	0.68	0.201	2.104	0.514	0.629
#	rs4767027	T	C	chr12:112921352	1964	OAS1	OAS1, intronic/intergenic	1f	imputed	rs4767027																						rs4767027
6	rs4766664	T	G	chr12:112925192	5804	5.3kb 5' of OAS1	intronic/intergenic	1a	array	rs4766664	1.251	0.94	1.668	0.125	1.063	0.619	1.821	0.824	1.343	0.72	2.51	0.353	1.319	1.12	1.554	0.000904	1.306	0.699	2.442	0.402		rs4766664	1.599	1.021	2.51	0.0404	1.643	1.045	2.59	0.0317	2.537	0.8	8.734	0.122	1.762	1.14	2.732	0.0109	2.47
7	rs1154970	A	C	chr12:112932622	13234	OAS1	3'UTR	3a	imputed	rs1154970	1.288	0.965	1.72	0.0857	1.172	0.668	2.052	0.578	1.429	0.83	2.451	0.196	1.721	0.57	5.037	0.326	1.034	0.259	4.031	0.962		rs1154970	0.902	0.678	1.199	0.476	1.001	0.773	1.296	0.994	1.03	0.81	1.311	0.807	1.012	0.795	1.289	0.921	0.855
8	rs10774679	C	T	chr12:112936943	17555	1.5kb 5' of OAS3	0	1f	imputed	rs10774679	1.229	0.92	1.643	0.163	0.98	0.556	1.717	0.944	1.208	0.699	2.075	0.495	0.859	0.27	2.591	0.791	0.345	0.08	1.383	0.14		rs10774679	0.973	0.741	1.277	0.843	1.053	0.818	1.356	0.687	1.065	0.835	1.358	0.613	1.048	0.822	1.338	0.705	0.93
9	rs1859331	C	A	chr12:112938526	19138	OAS3	5'UTR	4	imputed	rs1859331	1.219	0.916	1.624	0.174	0.968	0.561	1.667	0.905	1.179	0.692	2.007	0.544	0.803	0.268	2.34	0.69	0.387	0.107	1.361	0.14		rs1859331	1.105	0.846	1.444	0.463	1.141	0.833	1.567	0.412	1.171	0.92	1.49	0.2	1.136	0.889	1.454	0.308	1.024
10	rs1859330	G	A	chr12:112938583	19195	OAS3	OAS3, Arg18Lys, ex 1	4	imputed	rs1859330	1.211	0.91	1.613	0.19	0.94	0.543	1.626	0.824	1.15	0.672	1.966	0.608	0.701	0.222	2.127	0.536	0.295	0.075	1.111	0.0734		rs1859330	1.086	0.832	1.418	0.545	1.114	0.814	1.525	0.501	1.153	0.906	1.468	0.247	1.118	0.875	1.431	0.373	0.996
11	rs10735079	G	A	chr12:112942203	22815	OAS3	3'UTR	1f	array	rs10735079	1.233	0.928	1.638	0.149	1.025	0.615	1.711	0.924	1.24	0.697	2.218	0.465	0.715	0.133	3.772	0.691	0.681	0.129	3.492	0.645		rs10735079	1.08	0.828	1.407	0.57	1.187	0.908	1.55	0.209	0.985	0.73	1.326	0.923	0.927	0.678	1.26	0.629	0.887
12	rs7135260	T	C	chr12:112943944	24556	OAS3	intronic	4	imputed	rs7135260	1.309	1.004	1.71	0.0473	1.279	0.814	2.005	0.284	1.452	0.931	2.266	0.0999	1.478	0.839	2.602	0.175	1.336	0.732	2.427	0.342		rs7135260	1.052	0.806	1.375	0.708	1.13	0.886	1.442	0.325	1.125	0.888	1.427	0.331	1.108	0.875	1.406	0.395	1.001
13	rs11066456	G	A	chr12:112945626	26238	OAS3	intronic	1f	imputed	rs11066456	1.178	0.982	1.413	0.0776	1.107	0.913	1.343	0.302	1.119	0.923	1.356	0.254	1.112	0.917	1.348	0.282	1.117	0.911	1.371	0.288		rs11066456	0.852	0.653	1.11	0.235	0.822	0.626	1.077	0.155	0.825	0.631	1.079	0.16	0.821	0.627	1.072	0.147	0.813
14	rs12427406	T	A	chr12:112945997	26609	OAS3	intronic	2b	imputed	rs12427406	1.186	0.989	1.424	0.0656	1.118	0.922	1.356	0.258	1.129	0.932	1.369	0.215	1.122	0.926	1.361	0.24	1.128	0.921	1.384	0.245		rs12427406	0.79	0.565	1.107	0.169	0.825	0.592	1.152	0.257	0.833	0.6	1.16	0.277	0.826	0.594	1.151	0.257	0.773
15	rs7961128	C	T	chr12:112947441	28053	OAS3	intronic	1f	imputed	rs7961128	1.13	0.946	1.351	0.178	1.071	0.88	1.305	0.494	1.092	0.897	1.329	0.38	1.074	0.879	1.313	0.483	1.063	0.868	1.301	0.556		rs7961128	1.182	0.942	1.485	0.149	1.152	0.915	1.451	0.228	1.127	0.891	1.425	0.317	1.099	0.866	1.394	0.437	1.11
16	rs7961861	C	T	chr12:112948113	28725	OAS3	intronic	2b	imputed	rs7961861	1.133	0.949	1.354	0.168	1.075	0.883	1.309	0.474	1.095	0.9	1.333	0.364	1.078	0.882	1.318	0.463	1.066	0.871	1.305	0.534		rs7961861	1.182	0.942	1.485	0.149	1.152	0.915	1.451	0.228	1.127	0.891	1.425	0.317	1.099	0.866	1.394	0.437	1.11
17	rs7965570	C	T	chr12:112948819	29431	OAS3	intronic	1f	imputed	rs7965570	1.208	1.012	1.444	0.0369	1.147	0.949	1.387	0.157	1.16	0.961	1.402	0.123	1.153	0.955	1.394	0.14	1.155	0.947	1.409	0.155		rs7965570	0.897	0.634	1.274	0.539	0.915	0.647	1.301	0.619	0.954	0.68	1.345	0.786	0.948	0.675	1.337	0.757	0.88
18	rs2285933	C	G	chr12:112948974	29586	OAS3	OAS3, Ser381Arg, ex 6	3a	imputed	rs2285933	1.2	1.005	1.433	0.0444	1.137	0.941	1.375	0.183	1.15	0.952	1.389	0.148	1.142	0.946	1.381	0.168	1.148	0.943	1.401	0.17		rs2285933	1.057	0.838	1.335	0.641	1.039	0.824	1.312	0.745	0.984	0.776	1.248	0.894	0.974	0.768	1.235	0.827	1.004
19	rs752812613	A	AG	chr12:112949229	29841	OAS3	intronic	5	imputed	rs752812613	1.128	0.944	1.348	0.185	1.068	0.878	1.301	0.51	1.089	0.895	1.325	0.394	1.072	0.877	1.309	0.499	1.06	0.866	1.297	0.572		rs752812613	1.236	0.987	1.551	0.0655	1.218	0.971	1.53	0.0887	1.187	0.941	1.498	0.147	1.161	0.918	1.47	0.213	1.168
20	rs7970893	T	C	chr12:112952874	33486	OAS3	intronic	5	imputed	rs7970893	1.127	0.944	1.347	0.188	1.068	0.877	1.3	0.515	1.088	0.894	1.324	0.401	1.07	0.876	1.308	0.508	1.06	0.866	1.297	0.572		rs7970893	1.131	0.899	1.423	0.293	1.102	0.875	1.389	0.408	1.065	0.84	1.35	0.6	1.037	0.814	1.318	0.77	1.05
21	rs7953402	C	T	chr12:112952943	33555	OAS3	intronic	5	imputed	rs7953402	1.127	0.944	1.347	0.188	1.068	0.877	1.3	0.515	1.088	0.894	1.324	0.401	1.07	0.876	1.308	0.508	1.06	0.866	1.297	0.572		rs7953402	1.131	0.899	1.423	0.293	1.102	0.875	1.389	0.408	1.065	0.84	1.35	0.6	1.037	0.814	1.318	0.77	1.05
22	rs6489883	C	T	chr12:112953183	33795	OAS3	intronic	5	imputed	rs6489883	1.131	0.946	1.351	0.177	1.071	0.88	1.305	0.492	1.092	0.898	1.329	0.379	1.075	0.88	1.314	0.481	1.063	0.869	1.301	0.554		rs6489883	1.19	0.948	1.495	0.135	1.159	0.921	1.46	0.209	1.135	0.898	1.434	0.291	1.107	0.873	1.404	0.402	1.119
23	rs10850105	A	G	chr12:112953558	34170	OAS3	intronic	7	imputed	rs10850105	1.173	0.925	1.488	0.189	1.051	0.771	1.432	0.755	1.111	0.815	1.515	0.504	1.052	0.746	1.486	0.771	1.017	0.718	1.441	0.924		rs10850105	1.163	0.907	1.491	0.232	1.169	0.907	1.506	0.227	1.137	0.876	1.475	0.333	1.099	0.842	1.433	0.484	1.063
24	rs7310791	T	G	chr12:112954260	34872	OAS3	intronic	5	imputed	rs7310791	1.131	0.947	1.351	0.174	1.072	0.881	1.305	0.487	1.093	0.899	1.33	0.374	1.076	0.881	1.314	0.475	1.064	0.87	1.301	0.548		rs7310791	1.058	0.845	1.326	0.621	1.038	0.827	1.303	0.747	1.01	0.801	1.273	0.932	0.983	0.777	1.243	0.886	0.983
25	rs7310667	A	G	chr12:112954377	34989	OAS3	intronic	5	imputed	rs7310667	1.181	0.931	1.499	0.17	1.063	0.779	1.45	0.701	1.125	0.826	1.533	0.455	1.069	0.759	1.507	0.703	1.028	0.726	1.456	0.876		rs7310667	1.072	0.845	1.359	0.567	1.08	0.848	1.374	0.531	1.058	0.829	1.35	0.648	1.025	0.8	1.313	0.842	0.981
26	rs7295756	C	T	chr12:112954939	35551	OAS3	intronic	6	imputed	rs7295756	1.173	0.925	1.488	0.189	1.051	0.771	1.432	0.755	1.111	0.815	1.515	0.504	1.052	0.746	1.486	0.771	1.017	0.718	1.441	0.924		rs7295756	1.161	0.906	1.486	0.238	1.166	0.906	1.501	0.233	1.135	0.876	1.471	0.338	1.098	0.842	1.429	0.489	1.061
27	rs7134788	G	A	chr12:112959261	39873	OAS3	intronic	5	imputed	rs7134788	1.204	1.009	1.438	0.0399	1.142	0.946	1.38	0.167	1.154	0.956	1.394	0.136	1.147	0.95	1.386	0.154	1.155	0.949	1.408	0.152		rs7134788	1.001	0.793	1.263	0.996	0.996	0.79	1.257	0.976	0.926	0.73	1.175	0.527	0.917	0.722	1.162	0.472	0.945
28	rs2891413	C	T	chr12:112959320	39932	OAS3	intronic	5	imputed	rs2891413	1.121	0.939	1.34	0.207	1.062	0.873	1.292	0.55	1.081	0.889	1.315	0.433	1.064	0.871	1.299	0.543	1.054	0.862	1.289	0.609		rs2891413	1.053	0.834	1.329	0.665	1.036	0.818	1.311	0.769	1	0.784	1.273	0.998	0.969	0.757	1.239	0.802	0.964
29	rs2107418	C	A	chr12:112960334	40946	OAS3	intronic	5	imputed	rs2107418	1.121	0.939	1.34	0.207	1.062	0.873	1.292	0.55	1.081	0.889	1.315	0.433	1.064	0.871	1.299	0.543	1.054	0.862	1.289	0.609		rs2107418	1.054	0.835	1.331	0.656	1.038	0.819	1.313	0.759	1.002	0.786	1.275	0.99	0.971	0.758	1.241	0.813	0.966
30	rs2072135	C	T	chr12:112961374	41986	OAS3	intronic	1f	imputed	rs2072135	1.213	1.016	1.449	0.0331	1.152	0.954	1.392	0.142	1.165	0.965	1.407	0.112	1.158	0.959	1.399	0.128	1.162	0.954	1.416	0.137		rs2072135	0.816	0.587	1.138	0.229	0.858	0.62	1.189	0.355	0.862	0.624	1.193	0.368	0.857	0.62	1.186	0.35	0.801
31	rs2240189	G	A	chr12:112965692	46304	OAS3	intronic	1f	imputed	rs2240189	1.259	1.055	1.503	0.0108	1.202	0.996	1.453	0.056	1.215	1.007	1.468	0.042	1.208	1.001	1.459	0.0494	1.217	0.999	1.483	0.0517		rs2240189	1.049	0.76	1.453	0.773	1.041	0.749	1.454	0.812	1.086	0.791	1.498	0.612	1.078	0.785	1.487	0.646	1.026
32	rs2240188	C	T	chr12:112965879	46491	OAS3	OAS3, Leu847Leu, ex 12	1f	imputed	rs2240188	1.258	1.055	1.502	0.0109	1.201	0.995	1.451	0.0568	1.214	1.006	1.466	0.0436	1.206	0.999	1.457	0.0512	1.219	1.001	1.486	0.0489		rs2240188	1.088	0.861	1.377	0.48	1.077	0.853	1.362	0.533	1.03	0.813	1.306	0.805	1.005	0.791	1.277	0.967	1.021
33	rs2240187	A	G	chr12:112966190	46802	OAS3	intronic	1f	imputed	rs2240187	1.258	1.055	1.502	0.0109	1.201	0.995	1.451	0.0568	1.214	1.006	1.466	0.0436	1.206	0.999	1.457	0.0512	1.219	1.001	1.486	0.0489		rs2240187	1.054	0.834	1.334	0.66	1.044	0.827	1.321	0.716	0.985	0.775	1.251	0.899	0.974	0.767	1.238	0.83	1.001
34	rs757404	G	A	chr12:112969387	49999	OAS3	intronic	1f	imputed	rs757404	1.257	1.054	1.5	0.011	1.201	0.995	1.45	0.0567	1.213	1.006	1.464	0.0435	1.206	1	1.456	0.0505	1.219	1.002	1.484	0.0485		rs757404	1.028	0.818	1.293	0.815	1.021	0.813	1.283	0.86	0.954	0.755	1.205	0.693	0.946	0.749	1.195	0.641	0.976
35	rs739903	A	G	chr12:112971069	51681	OAS3	3'UTR	1f	imputed	rs739903	1.252	1.05	1.495	0.0126	1.195	0.99	1.444	0.0636	1.208	1.002	1.459	0.048	1.201	0.996	1.45	0.0557	1.209	0.994	1.473	0.0586		rs739903	0.897	0.686	1.173	0.424	0.854	0.646	1.13	0.269	0.895	0.685	1.171	0.416	0.889	0.681	1.164	0.391	0.861
36	rs7138267	C	T	chr12:112972176	52788	OAS3	3'UTR	4	imputed	rs7138267	1.232	1.034	1.47	0.0199	1.175	0.975	1.417	0.0915	1.185	0.983	1.43	0.076	1.178	0.977	1.422	0.0863	1.198	0.986	1.458	0.0697		rs7138267	0.953	0.754	1.204	0.685	0.916	0.725	1.157	0.462	0.888	0.701	1.125	0.326	0.884	0.698	1.119	0.305	0.91
37	rs7023	C	A	chr12:112973170	53782	OAS3	3'UTR	5	imputed	rs7023	1.252	1.049	1.494	0.0128	1.195	0.99	1.443	0.0643	1.208	1.002	1.458	0.0485	1.201	0.995	1.45	0.0563	1.208	0.993	1.472	0.0593		rs7023	0.883	0.675	1.156	0.364	0.839	0.634	1.111	0.22	0.881	0.674	1.154	0.356	0.876	0.67	1.147	0.334	0.846
38	rs57399937	AT	A	chr12:112973789	54401	539bp 3' of OAS3	0	4	imputed	rs57399937	1.241	1.042	1.481	0.016	1.184	0.982	1.428	0.0766	1.194	0.991	1.441	0.0633	1.188	0.985	1.433	0.0721	1.209	0.995	1.472	0.057		rs57399937	0.935	0.741	1.179	0.57	0.907	0.719	1.143	0.406	0.876	0.693	1.107	0.269	0.872	0.69	1.102	0.251	0.896
39	rs73205246	A	C	chr12:112973867	54479	617bp 3' of OAS3	0	4	imputed	rs73205246	1.265	1.061	1.511	0.00904	1.21	1.002	1.461	0.0478	1.223	1.014	1.476	0.0354	1.216	1.008	1.468	0.0414	1.224	1.006	1.492	0.0439		rs73205246	0.9	0.637	1.278	0.554	0.918	0.649	1.304	0.631	0.958	0.684	1.35	0.806	0.952	0.679	1.342	0.778	0.885
40	rs7966804	C	T	chr12:112974064	54676	814bp 3' of OAS3	0	4	imputed	rs7966804	1.26	1.057	1.505	0.0102	1.204	0.998	1.455	0.0532	1.218	1.01	1.47	0.0396	1.211	1.004	1.462	0.0462	1.218	1.001	1.485	0.0492		rs7966804	0.804	0.602	1.074	0.139	0.794	0.592	1.066	0.124	0.822	0.617	1.096	0.181	0.818	0.614	1.091	0.171	0.781
41	rs73205247	C	T	chr12:112974750	55362	1.5kb 3' of OAS3	0	5	imputed	rs73205247	1.261	1.058	1.506	0.00996	1.206	0.999	1.457	0.0517	1.219	1.011	1.471	0.0386	1.212	1.004	1.463	0.0453	1.22	1.003	1.486	0.0476		rs73205247	0.883	0.67	1.166	0.379	0.819	0.609	1.102	0.186	0.888	0.674	1.172	0.399	0.88	0.667	1.162	0.364	0.834
42	rs7306146	C	T	chr12:112975123	55735	1.9kb 3' of OAS3	0	5	imputed	rs7306146	1.252	1.05	1.496	0.0127	1.195	0.99	1.444	0.0638	1.208	1.002	1.459	0.0481	1.201	0.996	1.45	0.0559	1.209	0.993	1.473	0.0596		rs7306146	0.796	0.59	1.074	0.134	0.765	0.562	1.044	0.0904	0.822	0.612	1.107	0.195	0.816	0.606	1.098	0.178	0.764
43	rs1298301	G	A	chr12:112981094	61706	OAS2	intronic	2b	imputed	rs1298301	1.147	0.925	1.425	0.212	1.138	0.919	1.411	0.236	1.148	0.928	1.423	0.204	1.138	0.918	1.411	0.239	1.129	0.909	1.405	0.274		rs1298301	1.313	0.793	2.209	0.295	1.367	0.831	2.287	0.225	1.365	0.831	2.28	0.226	1.353	0.825	2.26	0.238	1.277
44	rs77354019	A	G	chr12:112982202	62814	OAS2	intronic	5	imputed	rs77354019	1.143	0.962	1.359	0.128	1.084	0.902	1.304	0.388	1.098	0.915	1.319	0.317	1.092	0.91	1.311	0.346	1.085	0.898	1.312	0.398		rs77354019	0.827	0.597	1.146	0.253	0.856	0.619	1.185	0.348	0.898	0.657	1.228	0.499	0.893	0.654	1.221	0.478	0.806
45	rs1293773	T	C	chr12:112982746	63358	OAS2	intronic	5	imputed	rs1293773	1.149	0.926	1.427	0.208	1.14	0.92	1.412	0.231	1.15	0.929	1.425	0.199	1.139	0.92	1.413	0.234	1.131	0.91	1.407	0.268		rs1293773	1.332	0.805	2.239	0.27	1.384	0.842	2.316	0.206	1.384	0.844	2.31	0.204	1.372	0.837	2.29	0.216	1.294
46	rs7964503	G	A	chr12:112983557	64169	OAS2	intronic	5	imputed	rs7964503	1.13	0.952	1.343	0.162	1.071	0.891	1.287	0.465	1.083	0.903	1.301	0.39	1.078	0.898	1.294	0.423	1.072	0.888	1.295	0.47		rs7964503	0.972	0.732	1.293	0.844	0.957	0.712	1.288	0.769	1	0.756	1.326	0.999	0.994	0.752	1.317	0.965	0.94
47	rs1293770	A	G	chr12:112984064	64676	OAS2	intronic	7	imputed	rs1293770	1.149	0.926	1.427	0.208	1.14	0.92	1.412	0.231	1.15	0.929	1.425	0.199	1.139	0.92	1.413	0.234	1.131	0.91	1.407	0.268		rs1293770	1.332	0.805	2.239	0.27	1.384	0.842	2.316	0.206	1.384	0.844	2.31	0.204	1.372	0.837	2.29	0.216	1.294
48	rs2158391	A	G	chr12:112984879	65491	OAS2	intronic	5	imputed	rs2158391	1.143	0.962	1.359	0.128	1.084	0.902	1.304	0.388	1.098	0.915	1.319	0.317	1.092	0.91	1.311	0.346	1.085	0.898	1.312	0.398		rs2158391	0.827	0.597	1.146	0.253	0.856	0.619	1.185	0.348	0.898	0.657	1.228	0.499	0.893	0.654	1.221	0.478	0.806
49	rs77608143	TC	T	chr12:112985228	65839	OAS2	intronic	6	imputed	rs77608143	1.149	0.926	1.427	0.208	1.14	0.92	1.412	0.231	1.15	0.929	1.425	0.199	1.139	0.92	1.413	0.234	1.131	0.91	1.407	0.268		rs77608143	1.332	0.805	2.239	0.27	1.384	0.842	2.316	0.206	1.384	0.844	2.31	0.204	1.372	0.837	2.29	0.216	1.294
50	rs12422313	C	T	chr12:112986255	66867	OAS2	intronic	5	imputed	rs12422313	1.13	0.952	1.343	0.162	1.071	0.891	1.287	0.465	1.083	0.903	1.301	0.39	1.078	0.898	1.294	0.423	1.072	0.888	1.295	0.47		rs12422313	0.961	0.724	1.278	0.782	0.945	0.703	1.272	0.707	0.99	0.748	1.312	0.942	0.983	0.744	1.303	0.906	0.929
51	rs12422608	C	T	chr12:112986653	67265	OAS2	intronic	1f	imputed	rs12422608	1.13	0.952	1.343	0.162	1.071	0.891	1.287	0.465	1.083	0.903	1.301	0.39	1.078	0.898	1.294	0.423	1.072	0.888	1.295	0.47		rs12422608	0.961	0.724	1.278	0.782	0.945	0.703	1.272	0.707	0.99	0.748	1.312	0.942	0.983	0.744	1.303	0.906	0.929
52	rs2072138	C	G	chr12:112987088	67700	OAS2	OAS2, Thr76Thr, ex2	5	imputed	rs2072138	1.13	0.952	1.343	0.162	1.071	0.891	1.287	0.465	1.083	0.903	1.301	0.39	1.078	0.898	1.294	0.423	1.072	0.888	1.295	0.47		rs2072138	0.961	0.724	1.278	0.782	0.945	0.703	1.272	0.707	0.99	0.748	1.312	0.942	0.983	0.744	1.303	0.906	0.929
53	rs1293766	T	G	chr12:112987477	68089	OAS2	3'UTR	5	imputed	rs1293766	1.149	0.926	1.427	0.208	1.14	0.92	1.412	0.231	1.15	0.929	1.425	0.199	1.139	0.92	1.413	0.234	1.131	0.91	1.407	0.268		rs1293766	1.372	0.833	2.3	0.221	1.422	0.867	2.374	0.169	1.427	0.873	2.376	0.162	1.416	0.867	2.356	0.171	1.337
54	rs12425514	G	A	chr12:112987732	68344	OAS2	3'UTR	1f	imputed	rs12425514	1.145	0.964	1.36	0.123	1.086	0.904	1.306	0.377	1.1	0.916	1.32	0.308	1.094	0.911	1.313	0.336	1.087	0.9	1.314	0.386		rs12425514	0.856	0.627	1.17	0.328	0.877	0.643	1.199	0.41	0.913	0.675	1.236	0.553	0.908	0.672	1.229	0.532	0.834
55	rs74870925	AG	A	chr12:112988178	68789	OAS2	3'UTR	3a	imputed	rs74870925	1.149	0.926	1.427	0.208	1.14	0.92	1.412	0.231	1.15	0.929	1.425	0.199	1.139	0.92	1.413	0.234	1.131	0.91	1.407	0.268		rs74870925	1.332	0.805	2.239	0.27	1.384	0.842	2.316	0.206	1.384	0.844	2.31	0.204	1.372	0.837	2.29	0.216	1.294
56	rs111280479	T	C	chr12:112989173	69785	OAS2	intronic	5	imputed	rs111280479	1.13122	0.879507	1.4556	0.337	1.07411	0.82713	1.3947	0.593	1.08696	0.83612	1.41443	0.535	1.08225	0.834028	1.40449	0.554	1.08932	0.837521	1.41844	0.524		rs111280479	0.807	0.419	1.557	0.52	0.805	0.417	1.557	0.517	1.147	0.522	2.528	0.732	1.343	0.602	3.016	0.472	1.282
57	rs7975318	G	A	chr12:112991524	72136	OAS2	intronic	5	imputed	rs7975318	1.173	0.991	1.39	0.0642	1.122	0.939	1.341	0.206	1.133	0.949	1.354	0.167	1.126	0.943	1.346	0.19	1.123	0.935	1.35	0.214		rs7975318	0.982	0.766	1.26	0.886	0.945	0.731	1.221	0.663	0.964	0.751	1.239	0.776	0.96	0.748	1.234	0.749	0.952
58	rs1293758	T	C	chr12:112995782	76394	OAS2	intronic	5	imputed	rs1293758	1.23	1.035	1.463	0.019	1.189	0.983	1.438	0.0745	1.208	1	1.461	0.0508	1.195	0.984	1.452	0.0723	1.188	0.977	1.446	0.0846		rs1293758	1.007	0.804	1.258	0.952	0.995	0.794	1.244	0.963	0.931	0.734	1.179	0.554	0.923	0.728	1.167	0.504	0.942
59	rs1298961	A	C	chr12:112996351	76963	OAS2	intronic	6	imputed	rs1298961	1.218	1.025	1.448	0.0252	1.175	0.972	1.422	0.0966	1.195	0.99	1.444	0.0643	1.181	0.974	1.433	0.0902	1.166	0.959	1.419	0.123		rs1298961	1.072	0.862	1.334	0.53	1.061	0.851	1.323	0.596	1.03	0.822	1.29	0.799	1.022	0.816	1.279	0.852	1.027
60	rs2072137	T	C	chr12:113003116	83728	OAS2	intronic	1f	imputed	rs2072137	1.229	1.045	1.446	0.0128	1.187	1.001	1.407	0.0483	1.199	1.013	1.42	0.0356	1.191	1.005	1.412	0.0435	1.185	0.995	1.411	0.0569		rs2072137	0.976	0.68	1.406	0.895	0.989	0.687	1.428	0.951	1.052	0.738	1.504	0.78	1.056	0.74	1.511	0.765	0.989
61	rs2013593	C	G	chr12:113005417	86029	OAS2	intronic	4	imputed	rs2013593	1.243	1.018	1.518	0.033	1.194	0.96	1.485	0.111	1.218	0.98	1.517	0.0763	1.201	0.958	1.506	0.112	1.191	0.95	1.494	0.129		rs2013593	1.027	0.798	1.319	0.835	1.009	0.782	1.3	0.943	0.944	0.718	1.235	0.674	0.91	0.69	1.196	0.501	0.915
62	rs2003480	T	C	chr12:113005420	86032	OAS2	intronic	4	imputed	rs2003480	1.222	1.041	1.435	0.0144	1.184	1.001	1.401	0.049	1.193	1.009	1.412	0.0392	1.186	1.002	1.404	0.048	1.189	1.002	1.411	0.0479		rs2003480	1.031	0.829	1.282	0.783	1.033	0.83	1.283	0.773	0.993	0.794	1.242	0.953	0.976	0.778	1.222	0.833	0.975
63	rs2240185	C	G	chr12:113006312	86924	OAS2	intronic	1f	imputed	rs2240185	1.222	1.042	1.435	0.0139	1.184	1.002	1.4	0.0475	1.192	1.008	1.41	0.0397	1.185	1.002	1.402	0.0477	1.194	1.007	1.416	0.0419		rs2240185	1.002	0.795	1.263	0.986	1.02	0.806	1.292	0.869	0.927	0.733	1.171	0.524	0.908	0.716	1.149	0.422	0.934
64	rs929291	T	C	chr12:113006613	87225	OAS2	intronic	1f	imputed	rs929291	1.227	1.009	1.492	0.0404	1.178	0.953	1.456	0.129	1.2	0.972	1.484	0.0906	1.183	0.951	1.472	0.131	1.172	0.942	1.459	0.156		rs929291	1.07	0.831	1.377	0.598	1.073	0.832	1.382	0.587	1.014	0.775	1.325	0.919	0.978	0.743	1.284	0.874	0.964
65	rs13311	C	A	chr12:113010847	91459	OAS2	3'UTR	1f	imputed	rs13311	1.198	1.017	1.413	0.0312	1.155	0.974	1.371	0.0986	1.164	0.981	1.381	0.082	1.158	0.976	1.375	0.0933	1.159	0.974	1.381	0.0968		rs13311	1.103	0.863	1.412	0.435	1.117	0.875	1.43	0.375	1.103	0.863	1.412	0.435	1.102	0.863	1.412	0.437	1.096
66	rs10774681	G	A	chr12:113012227	92839	503bp 3' of OAS2	0	5	imputed	rs10774681	1.165	0.989	1.372	0.0673	1.123	0.948	1.33	0.18	1.131	0.955	1.34	0.155	1.124	0.949	1.333	0.176	1.125	0.947	1.337	0.179		rs10774681	1.031	0.82	1.298	0.793	1.029	0.817	1.296	0.808	1.014	0.805	1.279	0.904	1.001	0.793	1.263	0.993	0.994
67	rs11066467	A	G	chr12:113012233	92845	509bp 3' of OAS2	0	5	imputed	rs11066467	1.225	1.039	1.445	0.0161	1.182	0.996	1.404	0.0556	1.192	1.005	1.415	0.0441	1.186	0.999	1.408	0.0516	1.184	0.994	1.412	0.0582		rs11066467	0.949	0.716	1.261	0.715	0.96	0.723	1.277	0.777	0.984	0.744	1.304	0.909	0.984	0.744	1.304	0.908	0.946
68	rs11066468	C	T	chr12:113012253	92865	529bp 3' of OAS2	0	5	imputed	rs11066468	1.225	1.039	1.445	0.0161	1.182	0.996	1.404	0.0556	1.192	1.005	1.415	0.0441	1.186	0.999	1.408	0.0516	1.184	0.994	1.412	0.0582		rs11066468	0.949	0.716	1.261	0.715	0.96	0.723	1.277	0.777	0.984	0.744	1.304	0.909	0.984	0.744	1.304	0.908	0.946
69	rs10774682	C	T	chr12:113012268	92880	544bp 3' of OAS2	0	5	imputed	rs10774682	1.166	0.991	1.374	0.0642	1.124	0.949	1.332	0.175	1.132	0.956	1.342	0.15	1.126	0.95	1.335	0.171	1.127	0.949	1.34	0.173		rs10774682	1.034	0.823	1.302	0.772	1.032	0.82	1.3	0.786	1.018	0.807	1.283	0.883	1.004	0.796	1.267	0.973	0.996
70	rs76468500	C	T	chr12:113012273	92885	549bp 3' of OAS2	0	5	imputed	rs76468500	1.166	0.991	1.374	0.0642	1.124	0.949	1.332	0.175	1.132	0.956	1.342	0.15	1.126	0.95	1.335	0.171	1.127	0.949	1.34	0.173		rs76468500	1.034	0.823	1.302	0.772	1.032	0.82	1.3	0.786	1.018	0.807	1.283	0.883	1.004	0.796	1.267	0.973	0.996
71	rs10774683	G	T	chr12:113012275	92887	551bp 3' of OAS2	0	5	imputed	rs10774683	1.166	0.991	1.374	0.0642	1.124	0.949	1.332	0.175	1.132	0.956	1.342	0.15	1.126	0.95	1.335	0.171	1.127	0.949	1.34	0.173		rs10774683	1.034	0.823	1.302	0.772	1.032	0.82	1.3	0.786	1.018	0.807	1.283	0.883	1.004	0.796	1.267	0.973	0.996
72	rs10774684	C	T	chr12:113012344	92956	620bp 3' of OAS2	0	5	imputed	rs10774684	1.203	1.02	1.418	0.028	1.159	0.977	1.376	0.09	1.168	0.985	1.386	0.0749	1.162	0.98	1.38	0.0852	1.165	0.978	1.387	0.0869		rs10774684	1.023	0.813	1.287	0.847	1.005	0.799	1.264	0.966	0.978	0.776	1.233	0.851	0.975	0.774	1.228	0.829	0.997
73	rs10850112	A	G	chr12:113012345	92957	621bp 3' of OAS2	0	5	imputed	rs10850112	1.166	0.991	1.374	0.0642	1.124	0.949	1.332	0.175	1.132	0.956	1.342	0.15	1.126	0.95	1.335	0.171	1.127	0.949	1.34	0.173		rs10850112	1.034	0.823	1.302	0.772	1.032	0.82	1.3	0.786	1.018	0.807	1.283	0.883	1.004	0.796	1.267	0.973	0.996
74	rs10850113	T	G	chr12:113012382	92994	658bp 3' of OAS2	0	7	imputed	rs10850113	1.166	0.991	1.374	0.0642	1.124	0.949	1.332	0.175	1.132	0.956	1.342	0.15	1.126	0.95	1.335	0.171	1.127	0.949	1.34	0.173		rs10850113	1.034	0.823	1.302	0.772	1.032	0.82	1.3	0.786	1.018	0.807	1.283	0.883	1.004	0.796	1.267	0.973	0.996
75	rs10744792	C	T	chr12:113013093	93705	1.4kb 3' of OAS2	0	4	imputed	rs10744792	1.224	1.038	1.444	0.0164	1.182	0.996	1.403	0.0567	1.191	1.004	1.414	0.0448	1.185	0.999	1.407	0.0524	1.183	0.993	1.411	0.0598		rs10744792	0.987	0.71	1.376	0.936	0.998	0.717	1.395	0.993	1.046	0.756	1.452	0.788	1.05	0.759	1.459	0.769	1
76	rs2525844	C	T	chr12:113015782	96394	4.1kb 3' of OAS2	0	5	imputed	rs2525844	1.104	0.917	1.329	0.294	1.049	0.86	1.28	0.638	1.067	0.876	1.301	0.519	1.048	0.856	1.283	0.651	1.033	0.843	1.267	0.755		rs2525844	0.952	0.759	1.193	0.667	0.967	0.772	1.211	0.77	0.919	0.728	1.159	0.476	0.906	0.717	1.143	0.406	0.898
77	rs10744793	G	A	chr12:113016058	96670	4.3kb 3' of OAS2	0	7	imputed	rs10744793	1.207	1.023	1.426	0.0258	1.166	0.982	1.386	0.0806	1.176	0.991	1.397	0.064	1.169	0.984	1.39	0.0757	1.165	0.978	1.389	0.0879		rs10744793	1.127	0.79	1.618	0.511	1.173	0.827	1.676	0.374	1.221	0.864	1.737	0.262	1.226	0.868	1.746	0.252	1.153
78	rs7135257	C	T	chr12:113016648	97260	4.9kb 3' of OAS2	0	6	imputed	rs7135257	1.189	1.008	1.403	0.0397	1.147	0.966	1.363	0.117	1.156	0.974	1.373	0.0982	1.149	0.968	1.366	0.113	1.151	0.967	1.371	0.115		rs7135257	1.03	0.82	1.294	0.797	1.055	0.837	1.33	0.65	0.963	0.764	1.214	0.75	0.955	0.757	1.203	0.695	0.982
79	rs10850114	C	T	chr12:113017173	97785	5.4kb 3' of OAS2	0	4	imputed	rs10850114	1.184	1.004	1.398	0.045	1.142	0.962	1.356	0.131	1.151	0.97	1.367	0.109	1.144	0.964	1.36	0.125	1.144	0.96	1.363	0.133		rs10850114	1.145	0.877	1.497	0.321	1.176	0.903	1.536	0.231	1.168	0.896	1.526	0.253	1.169	0.897	1.528	0.249	1.148
Imputation quality (r2) is 1.0 for directly genotyped markers
The list of markers includes those that are directly genotyped or imputed with r2>0.8, polymorphic both in patients of European and African ancestries and associated with outcome (at p<0.05) in either population
All association analyses were performed using logistic regression models, adjusting for sex, age, age (mean-centered)^2, and 20 PCs
N/A - markers excluded based on collinearity with the main variant
#rs1051042 and rs4767027 were not used in conditional analysis due to their lower imputation scores (r2=0.7 and 0.67) compared to other variants used in this amalysis (r2>0.88)
OR - odds ratio
L_95 and U_95: lower and upper limits of 95% confidence intervals of ORs
P_adj: adjusted for sex, age, ageMC2 and 20 principal components
[truncated: 3 more columns]

## Sheet: Table S3
Supplementary Table 3. Association results for select OAS1 markers in HGI-r6 and COVNET meta-analyses
			HGI-r6, B2 analysis			B2 meta-analysis, PMID: 35027740						HGI-r6, B1 analysis				COVNET meta-analysis, n=3084, European and African ancestry
						African ancestry, for rs10774671-G allele				European ancestry, for rs10774671-G allele						hospitalized vs non-hospitalized COVID-19 patients
						PMID: 35027740			HGI-r6	HGI-r6
rsID	HGI ID, hg38, NR-R allele	annotation	p-value	beta	OR*	p-value	OR (95%CI)	p-value	OR (95%CI)	p-value	OR (95%CI)	p-value	beta	OR*		P-value	OR (95% CI)
rs1131454	12-112911065-G-A	OAS1, Gly162Ser, ex 3	7.41e-07	0.056	1.0576							0.000714	0.054	1.06383		0.0001866	1.30 (1.13-1.48)
rs10774671	12-112919388-G-A	splicing	7.99e-12	0.075	1.07788	0.03	0.94 (0.88-0.99)	0.02	0.93 (0.87-0.99)	5.8e-10	0.92 (0.90-0.95)	0.000993	0.052	1.05374		0.0001478	1.29 (1.13-1.48)
rs1131476	12-112919404-G-A	OAS1, Ala352Thr, ex 6	3.37e-10	0.072	1.07466							0.00291	0.05	1.05152		0.0001911	1.34 (1.15-1.55)
rs1051042	12-112919432-G-C	OAS1, Arg361Thr, ex 6	3.46e-06	0.057	1.05866							0.00502	0.048	1.04932		0.0001911	1.34 (1.15-1.55)
rs2660	12-112919637-G-A	OAS1, 3'UTR	2.73e-10	0.073	1.07573							0.00299	0.05	1.05152		0.0001911	1.34 (1.15-1.55)
rs4767027	12-112921352-T-C	OAS1, intronic/intergenic	5.17e-10	0.072	1.07							0.0023	0.051	1.05		8.385e-05	1.36 (1.17-1.58)
rs4766664	12-112925192-T-G	OAS1 intron	4.09e-10	0.072	1.07466							0.0034	0.049	1.05042		6.476e-05	1.37 (1.17-1.59)
B1 analysis: Hospitalized COVID19 vs non-hospitalized COVID-19
Analysis ID:r6-nStudies-23-nCases-14480-nControls-73191 (leave_23andme)
B2 analysis: Hospitalized COVID19+ vs. population controls
Analysis ID:r6-nStudies-43-nCases-24274-nControls-2061529 (leave_23andme)
OR* - odds ratios were calculated from beta-values provided
Source: Covid-19 Host Genetics Initiative Browser
https://app.covid19hg.org/variants
COVNET: hospitalized vs non-hospitalized COVID-19, analysis is based on the same sample numbers for all markers

## Sheet: Table S4
Supplementary Table 4. Analysis of OAS1 haplotypes in the 1000 Genomes populations and COVNET (Fig. 1)
									COVNET, COVID-19 European ancestry, n=2249					COVNET, COVID-19 African ancestry, n=835				Haplotype annotation																															rsID
#	haplotype	1000 Genomes							1214 hospitalized and 1035 non-hospitalized					511 hospitalized and 324 non-hospitalized
		EUR	AFR	ASW	AMR	EAS	SAS	haplotype	hosp, freq	non-hosp, freq	OR	P_adj	haplotype	hosp, freq	non-hosp, freq	OR	P_adj
1	AAAG	0.558	0.124	0.3197	0.6153	0.591	0.578	AAAG	0.577	0.534	-ref-	-ref-	AAAG	0.252	0.216	-ref-	-ref-
2	GGGT	0.344		0.0656	0.203	0.251	0.283	GGGT	0.326	0.375	0.76 (0.64-0.89)	0.001	GGGT	0.056	0.102	0.46 (0.29-0.74)	0.00139	ancestral/Neandertal haplotype
3	GAAG	0.0696	0.216	0.221	0.0865	0.154	0.132	GAAG	0.075	0.071	0.98 (0.72-1.34)	0.9	GAAG	0.173	0.17	0.76 (0.53-1.09)	0.13804
4	GGAG		0.637	0.385	0.0692			GGAG	0.005	0.007	-	-	GGAG	0.504	0.506	0.76 (0.57-1.01)	0.05934
5	AAAT	0.016			0.0115
6	GGGG		0.0198	0.008	0.0014
7	GAAT				0.013
Haplotypes: rs1131454:rs10774671:rs2660:rs4766664
OR - odds ratio
L_95 and U_95: lower and upper limits of 95% confidence intervals of ORs
P_adj: for global (omnibus) haplotype test adjusted for sex, age, age(mean-centered)^2 and 20 PCs
1000 Genomes:
EUR	n=503	Europeans (Utah residents from North and West Europe; Toscani in Italy; Finnish in Finland; British in England and Scotland; Iberian population in Spain)
AFR	n=504	Africans (Yoruba in Ibadan, Nigeria; Luhya in Webuye, Kenya; Gambian in West Gambia; Esan in Nigeria)
ASW	n=61	Americans of African Ancestry in South West USA
AMR	n=347	Admixed Americans (Mexican ancestry from Los Angeles, USA; Puerto Ricans from Puerto Rico; Colombians from Medellin, Colombia; Peruvians from Lima, Peru)
EAS	n=504	East Asians (Han Chinese in Bejing, China; Japanese in Tokyo, Japan; Southern Han Chinese; Chinese Dai in Xishuangbanna, China; Kinh in Ho Chi Minh City, Vietnam)
SAS	n=489	South Asian (Gujarati Indian from Houston, Texas; Punjabi from Lahore, Pakistan; Bengali from Bangladesh; Sri Lankan Tamil from the UK; Indian Telugu from the UK)
Haplotype frequencies in 1000 Genomes populations were retrieved using LDLink (https://ldlink.nci.nih.gov/?tab=ldhap)
[truncated: 2 more columns]

## Sheet: Table S5
Supplementary Table 5. Analysis of SARS-CoV-2 infection in A549-ACE2 cells (Fig. 2).
Plasmids: GFP, OAS1-p42-A,p42-G, p46-A, p46-G
0.8 ng/well of plasmids						p-value for unpaired 2-sided T-tests
Plasmids	HPRT1, Ct	SARS_CoV-2, Ct	SARS_CoV-2_HPRT, dCt	SARS_HPRT1_average	SARS-CoV-2_HPRT1_stdev, dCt	to GFP	A vs G	p42 vs p46
Untransfected.1	24.6986	32	-7.30138
Untransfected.2	24.2175	32	-7.78252
Untransfected_SARS.1	24.2342	13.3168	10.9174	11.1565	0.338212
Untransfected_SARS.2	23.7077	12.312	11.3957
GFP.1	23.4044	32	-8.59559
GFP.2	23.0692	32	-8.93079
GFP SARS.1	22.6711	19.622	3.04913	2.97276	0.107998
GFP SARS.2	23.1644	20.268	2.89639
p42-A.1	23.694	32	-8.30605
p42-A.2	23.8823	32	-8.11773
p42-A. SARS.1	23.5378	22.4529	1.08491	0.765842	0.451237	0.0213936
p42-A. SARS.2	23.8955	23.4487	0.446769
p42-G.1	23.3809	32	-8.61907
p42-G.2	23.5709	32	-8.42909
p42-G. SARS.1	23.8076	23.4552	0.352381	0.663836	0.440464	0.0187489	0.840309
p42-G. SARS.2	23.4855	22.5102	0.975291
p46-A.1	23.9652	32	-8.03476
p46-A. 2	23.249	32	-8.751
p46-A. SARS.1	23.0949	22.7336	0.361302	0.203285	0.22347	0.00399178
p46-A. SARS.2	23.0608	23.0155	0.0452674
p46-G.1	23.1049	32	-8.89513
p46-G.2	23.9444	32	-8.05555
p46-G.SARS.1	23.5388	22.9641	0.574641	0.987016	0.583185	0.0418261	0.21794	0.739094
p46-G. SARS.2	24.0057	22.6063	1.39939
GFP input	23.1198	22.7551	0.364759
p42-A. input	22.9392	22.7358	0.20338
p42-G. input	23.2431	22.4884	0.754649
p46-A. input	23.0926	22.8785	0.214149
p46-G. input	23.3139	22.4323	0.881551
average input				0.483698	0.315073
0.4 ng/well of plasmids						p-value for unpaired 2-sided T-tests
Plasmids	HPRT1	SARS	SARS_HPRT1	SARS_HPRT1_average	SARS_HPRT1_stdev	to GFP	A vs G	p42 vs p46
Untransfected.1	24.43	32	-7.57
Untransfected.2	24.76	32	-7.24
Untransfected.3	24.64	32	-7.36
Untransfected_SARS.1	24.87	12.63	12.24	11.7933	0.489524
Untransfected_SARS.2	24.51	13.24	11.27
Untransfected_SARS.3	24.73	12.86	11.87
GFP.1	23.75	32	-8.25
GFP.2	23.95	32	-8.05
GFP.3	23.65	32	-8.35
GFP SARS.1	23.14	19.43	3.71	4.20667	0.825853
GFP SARS.2	23.83	18.67	5.16
GFP SARS.3	23.06	19.31	3.75
p42-A.1	23.81	32	-8.19
p42-A.2	23.62	32	-8.38
p42-A.3	23.85	32	-8.15
p42-A.SARS.1	23.15	21.66	1.49	1.57	0.288444	0.00642491
p42-A. SARS.2	23.06	21.73	1.33
p42-A. SARS.3	23.88	21.99	1.89
p42-G.1	22.96	32	-9.04
p42-G.2	23.14	32	-8.86
p42-G.3	23.64	32	-8.36
p42-G.SARS.1	23.75	21.88	1.87	2.09333	0.296704	0.0140172	0.0936389
p42-G. SARS.2	23.95	21.97	1.98
p42-G. SARS.3	23.54	21.11	2.43
p46-A.1	23.47	32	-8.53
p46-A.2	23.58	32	-8.42
p46-A.3	23.36	32	-8.64
p46-A.SARS.1	23.84	21.62	2.22	1.78333	0.456107	0.0112554
p46-A.SARS.2	23.15	21.84	1.31
p46-A.SARS.3	23.73	21.91	1.82
p46-G.1	23.13	32	-8.87
p46-G.2	23.67	32	-8.33
p46-G.3	23.52	32	-8.48
p46-G. SARS.1	23.19	21.75	1.44	2.28667	0.904728	0.0532735	0.438062	0.546659
p46-G. SARS.2	23.78	20.54	3.24
p46-G. SARS.3	23.64	21.46	2.18
GFP input.1	23.64	23.53	0.11
GFP input.2	23.33	23.12	0.21
GFP input.3	23.32	23.84	-0.52
p42-A. input.1	23.96	23.54	0.42
p42-A.input.2	23.11	22.85	0.26
p42-A. input.3	23.31	23.13	0.18
p42-G. input.1	23.64	23.52	0.12
p42-G. input.2	23.44	23.67	-0.23
p42-G. input.3	23.76	22.98	0.78
p46_A. input.1	23.63	23.66	-0.03
p46-A. input.2	23.84	22.76	1.08
p46-A. input.3	23.45	23	0.45
p46-G. input.1	23.97	23.84	0.13
p46-G. input.2	23.65	23.41	0.24
p46-G. input.3	23.17	23.14	0.03
Average input				0.215333	0.380636

## Sheet: Table S6
Supplementary Table 6. SARS-CoV-2 loads in Caco2 cells infected with SARS-CoV-2 and/or treated with interferons (Fig. 7).
24 hrs post-infection
						Unpaired 2 sided T-tests																				To mock
Conditions	HPRT1, Ct	SARS-CoV-2, Ct	SARS-CoV-2_HPRT1, dCt	SARS-CoV-2_HPRT1_average, dCt	SARS-CoV-2_HPRT1_stdev, dCt	to SARS-CoV-2
mock	22.8034	29.8563	-7.05284	-7.25493	0.39632
	22.8822	29.8826	-7.00039
	22.1356	29.8471	-7.71156
SARS-CoV-2	26.4125	10.2825	16.13	16.298	0.316035	Ref
	26.608	9.94552	16.6625
	26.5709	10.4695	16.1014
pre-IFNβ	25.6458	12.3708	13.275	13.2553	0.718849	0.00256575
	25.7078	13.181	12.5268
	26.4513	12.4873	13.9641
post-IFNβ	26.8022	11.2143	15.5879	15.4986	0.156084	0.0171318
	27.5228	11.9333	15.5895
	28.0271	12.7087	15.3184
pre-IFNλ	26.7003	12.9375	13.7628	13.9018	0.12078	0.000253615
	26.4272	12.4458	13.9814
	27.1026	13.1415	13.9611
post-IFNλ	27.369	12.5752	14.7938	14.8808	0.174974	0.00245029
	27.1226	12.0403	15.0823
	27.5895	12.823	14.7665
input	25.4051	21.647	3.75805	3.57023	0.265618
	24.8328	21.4504	3.38241
48 hrs post-infection
						T-test
Conditions	HPRT1	SARS	to HPRT	SARS_HPRT1_average	SARS_HPRT1_stdev	to SARS
Mock	23.3984	29.9379	-6.53944	-6.32377	0.411084
	23.2919	29.8741	-6.58215
	23.9043	29.754	-5.84974
SARS-CoV-2	27.3481	11.0515	16.2966	16.1972	0.483479
	31.6376	15.9658	15.6718
	28.2292	11.6058	16.6233
pre-IFNβ	27.246	13.5614	13.6846	14.4977	0.708409	0.0264846
	27.6812	12.6997	14.9815
	31.0999	16.2727	14.8271
post-IFNβ	31.861	17.4324	14.4287	13.4288	0.870988	0.00856407
	32.8562	20.0213	12.8349
	31.0214	17.9985	13.0229
pre-IFNλ	31.6436	18.2166	13.4269	13.3474	0.125762	0.000588733
	31.9781	18.7757	13.2024
	28.9237	15.5109	13.4128
post-IFNλ	31.5106	17.014	14.4965	14.74	0.439684	0.018113
	29.1146	13.867	15.2476
	30.5259	16.05	14.4759

## Sheet: Table S7
Supplementary Table 7. Expression of IFIT1 and OAS1 in Caco2 cells after treatment or/and infection with SARS-CoV-2 (Fig. 7).
24 hrs post-infection
	Ct								dCt to HPRT, log2							ddCt compared to mock, log2							average dCt compared to mock, log2
Conditions	HPRT1	IFIT1	OAS1-p42	OAS1-p44	OAS1-p46	OAS1-p48	OAS1 total		IFIT1	OAS1-p42	OAS1-p44	OAS1-p46	OAS1-p48	OAS1 total		IFIT1	OAS1-p42	OAS1-p44	OAS1-p46	OAS1-p48	OAS1 total		IFIT1	OAS1-p42	OAS1-p44	OAS1-p46	OAS1-p48	OAS1 total
mock	22.8034	31.7405	27.9442	28.8235	26.8801	27.3527	26.9107		-8.9371	-5.14081	-6.02011	-4.07668	-4.54927	-4.10726		0.609177	-0.036085	0.0197637	0.37133	0.0897444	-0.0255647		0	0	0	0	0	0
	22.8822	32.6714	28.1089	29.3789	27.405	28.0819	27.5479		-9.78917	-5.2267	-6.49662	-4.52281	-5.19965	-4.66562		-0.242895	-0.121975	-0.456749	-0.0748016	-0.560629	-0.583925
	22.1356	32.0481	27.0822	27.7384	26.8801	26.3037	25.6078		-9.91256	-4.94667	-5.60289	-4.74454	-4.16813	-3.4722		-0.366281	0.15806	0.436985	-0.296528	0.470884	0.60949
IFNβ	23.0095	24.3497	25.2219	26.7201	25.642	25.6546	25.4182		-1.3402	-2.21233	-3.71059	-2.6325	-2.64504	-2.40865		8.20608	2.8924	2.32928	1.81551	1.99397	1.67304		8.28749	2.65503	2.49823	1.91499	1.87672	1.9529
	23.4579	24.5694	26.0372	26.6208	25.7178	26.1629	25.1408		-1.11142	-2.57924	-3.16287	-2.25985	-2.70497	-1.68286		8.43485	2.52549	2.87701	2.18816	1.93405	2.39883
	22.7788	24.1035	25.3363	26.5302	25.4855	25.7156	25.0736		-1.32475	-2.55752	-3.75147	-2.70671	-2.93688	-2.29485		8.22152	2.54721	2.28841	1.74131	1.70214	1.78684
IFNλ	22.313	22.4017	24.108	24.9968	23.8947	24.0573	23.7548		-0.0886887	-1.79501	-2.68377	-1.58163	-1.7443	-1.44174		9.45759	3.30972	3.35611	2.86638	2.89472	2.63995		9.60194	3.52613	3.34712	2.81805	2.96693	2.63602
	22.2749	22.2358	23.3672	24.3057	23.3555	23.2585	22.9951		0.0390838	-1.09234	-2.03083	-1.08066	-0.983598	-0.720178		9.58536	4.01239	4.00905	3.36736	3.65542	3.36151
	22.7372	22.5206	24.5856	26.1008	24.9648	25.0255	24.9123		0.216588	-1.84845	-3.36366	-2.2276	-2.28837	-2.1751		9.76286	3.25628	2.67621	2.22041	2.35064	1.90659
SARS-CoV-2	26.4125	32.6095	30.8289	30.898	28.0558	31.0023	30.1462		-6.19697	-4.41636	-4.48548	-1.6433	-4.58977	-3.73368		3.3493	0.688369	1.5544	2.80471	0.0492434	0.348011		3.7387	0.498019	1.09822	2.74946	0.189716	0.310225
	26.608	31.9241	31.3845	31.3292	28.0826	31.0069	30.3062		-5.31608	-4.77644	-4.72121	-1.47461	-4.39886	-3.69818		4.2302	0.328294	1.31867	2.9734	0.240157	0.383517
	26.5709	32.4805	31.1982	32.1891	28.5486	30.9301	30.4534		-5.90967	-4.62734	-5.6183	-1.97775	-4.35927	-3.88254		3.63661	0.477393	0.421581	2.47026	0.279747	0.199147
pre-IFNβ	25.6458	22.2029	25.1189	24.7092	24.6883	24.1026	24.687		3.44286	0.526903	0.936566	0.957512	1.54313	0.958752		12.9891	5.63163	6.97644	5.40552	6.18215	5.04044		12.9498	5.64873	6.89302	5.13831	6.24938	4.85379
	25.7078	22.4967	24.9671	24.4028	24.6492	23.6311	24.2824		3.21109	0.740703	1.305	1.05855	2.07668	1.42538		12.7574	5.84543	7.34487	5.50656	6.7157	5.50707
	26.4513	22.8947	26.0869	26.1334	26.3965	25.24	26.5191		3.55656	0.36439	0.317858	0.0548338	1.21128	-0.0678372		13.1028	5.46912	6.35773	4.50284	5.85029	4.01385
post-IFNβ	26.8022	24.5616	27.9351	27.7543	27.2222	26.9648	27.8277		2.24054	-1.13297	-0.952174	-0.420071	-0.162587	-1.02554		11.7868	3.97176	5.0877	4.02794	4.47643	3.05615		11.5746	3.98203	4.91232	4.53744	4.39154	3.15179
	27.5228	25.6359	28.6262	28.6252	27.3208	27.5178	28.1348		1.88695	-1.10333	-1.1024	0.202055	0.00504104	-0.611922		11.4332	4.0014	4.93747	4.65007	4.64406	3.46977
	28.0271	26.0695	29.1589	29.3551	27.5408	28.612	29.1793		1.95755	-1.1318	-1.32808	0.48631	-0.584887	-1.15225		11.5038	3.97293	4.7118	4.93432	4.05413	2.92944
pre-IFNλ	26.7003	23.9019	27.3993	27.4332	26.7448	26.5621	27.1134		2.79839	-0.699044	-0.73295	-0.0445555	0.138217	-0.413112		12.3447	4.40569	5.30693	4.40346	4.77723	3.66858		11.9377	4.34583	5.12992	4.23904	4.58241	3.32231
	26.4272	24.8361	27.798	27.8498	27.1754	27.1262	27.9769		1.59118	-1.37075	-1.4226	-0.748179	-0.698925	-1.54964		11.1375	3.73398	4.61727	3.69983	3.94009	2.53205
	27.1026	24.318	27.3095	27.6769	26.9367	26.7117	27.418		2.78458	-0.206906	-0.574314	0.165823	0.390896	-0.315386		12.3309	4.89782	5.46556	4.61383	5.02991	3.76631
post-IFNλ	27.369	25.5837	28.0187	28.1038	27.0169	27.3548	28.249		1.78524	-0.649741	-0.734869	0.352052	0.0141738	-0.880068		11.3315	4.45499	5.30501	4.80006	4.65319	3.20162		11.2831	3.96996	4.96123	4.32743	4.41831	2.53593
	27.1226	24.9694	28.0912	27.6049	27.4014	26.7501	28.5441		2.1532	-0.968652	-0.482311	-0.278836	0.372475	-1.42156		11.6995	4.13608	5.55756	4.16917	5.01149	2.66013
	27.5895	26.3175	29.3754	29.6083	28.0245	28.6383	29.9252		1.27201	-1.78592	-2.01877	-0.434948	-1.04876	-2.33565		10.8183	3.31881	4.02111	4.01306	3.59025	1.74604

## Sheet: Table S8
Supplementary Table 8. Associations between OAS1 haplotypes and clearance of SARS-CoV-2 in a clinical trial with pegIFN-λ1 (Fig. 7).
Placebo
Haplotype	rs1131454	rs10774671	rs2660	frequency	*day 0, n=28		**d3_d0 change, n=28		**d5_d0 change, n=28		**d7_d0 change, n=28		**d10_d0 change, n=28		**d14_d0 change, n=28		Haplotype annotation
					VL, log 10	p-value	VL, log 10	p-value	VL, log 10	p-value	VL, log 10	p-value	VL, log 10	p-value	VL, log 10	p-value
					delta (95% CI)		delta (95% CI)		delta (95% CI)		delta (95% CI)		delta (95% CI)		delta (95% CI)
1	A	A	A	0.46	ref	ref	ref	ref	ref	ref	ref	ref	ref	ref	ref	ref	OAS1-p42-A
					-0.2818		0.637		1.162		0.6119		1.308		0.4041
2	G	G	G	0.32	(-2.86-2.29)	0.84119	(-0.26-1.53)	0.16298	(0.08-2.25)	0.03583	(-0.47-1.7)	0.27321	(0.25-2.36)	0.01492	(-0.39-1.2)	0.32487	Neandertal, OAS1-p46
					-1.472		-0.4992		-0.8093		0.1913		0.6236		0.1394
3	G	G	A	0.09	(-4.6-1.65)	0.36184	(-1.6-0.61)	0.38161	(-2.15-0.53)	0.23945	(-1.15-1.53)	0.792	(-0.68-1.93)	0.35528	(-0.85-1.12)	0.7934	African-specific, OAS1-p46
					-0.3648		1.282		2.448		2.051		1.506		0.7431
4	G	A	A	0.12	(-3.87-3.14)	0.8491	(0.06-2.50)	0.03866	(0.97-3.93)	0.00123	(0.57-3.53)	0.00657	(0.07-2.94)	0.03946	(-0.34-1.83)	0.18069	OAS1-p42-G
* Results for global (omnibus) haplotype test adjusted for age, sex; ** adjusted for age, sex and viral load at day 0; VL - viral load
Treatment with pegIFN-λ1
Haplotype	rs1131454	rs10774671	rs2660	frequency	*day 0, n=30		**d3_d0 change, n=30		**d5_d0 change, n=28		**d7_d0 change, n=29		**d10_d0 change, n=29		**d14_d0 change, n=28		Haplotype annotation
					VL, log 10	p-value	VL, log 10	p-value	VL, log 10	p-value	VL, log 10	p-value	VL, log 10	p-value	VL, log 10	p-value
					delta (95% CI)		delta (95% CI)		delta (95% CI)		delta (95% CI)		delta (95% CI)		delta (95% CI)
1	A	A	A	0.57	ref	ref	ref	ref	ref	ref	ref	ref	ref	ref	ref	ref	OAS1-p42-A
					0.7853		-0.2271		0.113		-0.04212		0.1148		0.2745
2	G	G	G	0.3	(-1.16-2.73)	0.43696	(-1.63-1.17)	0.76337	(-1.22-1.45)	0.87774	(-1.06-0.97)	0.94088	(-0.71-0.94)	0.79607	(-0.19-0.74)	0.24838	ancestral/Neandertal, OAS1-p46
					1.259		-0.6522		-3.643		1.162		1.056		1.012
3	G	G	A	0.03	(-3.69-6.2)	0.63041	(-4.17-2.87)	0.72961	(-8.51-1.22)	0.1425	(-2.55-4.87)	0.5505	(-1.94-4.05)	0.49949	(-0.68-2.70)	0.24317	African-specific, OAS1-p46
					-0.7272		-0.452		-0.5026		0.2105		-0.1372		0.3381
4	G	A	A	0.1	(-3.59-2.13)	0.63088	(-2.49-1.58)	0.67639	(-2.41-1.4)	0.61754	(-1.24-1.66)	0.78844	(-1.31-1.03)	0.82963	(-0.32-1.00)	0.32156	OAS1-p42-G
* Results for global (omnibus) haplotype test adjusted for age, sex; ** adjusted for age, sex and viral load at day 0; VL - viral load
Treatment and Placebo
Haplotype	rs1131454	rs10774671	rs2660	frequency	*day 0, n=58		**d3_d0 change, n=58		**d5_d0 change, n=56		**d7_d0 change, n=57		**d10_d0 change, n=57		**d14_d0 change, n=57		Haplotype annotation
					VL, log 10	p-value	VL, log 10	p-value	VL, log 10	p-value	VL, log 10	p-value	VL, log 10	p-value	VL, log 10	p-value
					delta (95% CI)		delta (95% CI)		delta (95% CI)		delta (95% CI)		delta (95% CI)		delta (95% CI)
1	A	A	A	0.52	ref	ref	ref	ref	ref	ref	ref	ref	ref	ref	ref	ref	OAS1-p42-A
					0.3161		0.2599		0.7352		0.3693		0.606		0.3954
2	G	G	G	0.31	(-1.25-1.88)	0.70536	(-0.59-1.11)	0.56016	(-0.15-1.62)	0.10367	(-0.39-1.14)	0.35192	(-0.04-1.25)	0.06428	(-0.06-0.85)	0.0894	ancestral/Neandertal, OAS1-p46
					-1.201		-0.4763		-1.088		0.559		0.5211		0.3871
3	G	G	A	0.06	(-3.70-1.30)	0.35207	(-1.85-0.89)	0.50702	(-2.62-0.44)	0.16435	(-0.76-1.88)	0.4148	(-0.59-1.63)	0.36284	(-0.40-1.18)	0.34285	African-specific, OAS1-p46
					-0.6251		0.3792		1.026		1.014		0.6308		0.4662
4	G	A	A	0.11	(-2.84-1.59)	0.59222	(-0.82-1.58)	0.54681	(-0.22-2.27)	0.10595	(-0.06-2.09)	0.06441	(-0.27-1.53)	0.17057	(-0.17-1.11)	0.15583	OAS1-p42-G
* Results for global (omnibus) haplotype test adjusted for age, sex; ** adjusted for age, sex, viral load at day 0 and treatment group (placebo vs treatment); VL - viral load
Treatment and Placebo
					*day 0, n=58		**d3_d0 change, n=58		**d5_d0 change, n=56		**d7_d0 change, n=57		**d10_d0 change, n=57		**d14_d0 change, n=57
Covariate					beta	p-val	beta	p-val	beta	p-val	beta	p-val	beta	p-val	beta	p-val
Sex					-0.4711	0.65044	0.001334	0.99823	0.4928	0.39436	0.5254	0.28	0.3909	0.34424	0.1895	0.52
Age					0.003396	1	-0.01345	0.64	-0.03636	0.08	-0.02541	0.09	-0.01724	0.19	-0.009458	0.33
IFNL treatment					1.7	0.06	0.3897	0.47124	0.9303	0.09945	1.459	0.00264709	0.4994	0.21838	0.5954	0.03844
VL day0, log10							0.2989	0.00010073	0.4187	4.12549e-07	0.7147	3.91659e-23	0.8097	7.45279e-43	0.9133	1.79563e-97

## Sheet: Table S9
Supplementary Table 9. Comparison of two mixed-effects models for the contribution of OAS1 genetic variants on longitudinal SARS-CoV-2 load (Fig. 7).
	Model 1			Model 2
Predictors	Estimates	95% CI*	p-value	Estimates	95% CI*	p-value
(Intercept)	-0.02	-2.13 – 2.09	0.985	-1.2	-2.75 – 0.35	0.134
Day post-treatment	0.26	0.21 – 0.31	4.36e-19	0.26	0.21 – 0.31	2.71e-19
Treatment (pegIFN-λ1)	0.04	-1.14 – 1.22	0.943	0.76	0.21 – 1.31	0.009
Sex (male)	-0.44	-0.96 – 0.09	0.107	-0.33	-0.89 – 0.23	0.252
Age (years)	-0.02	-0.04 – -0.00	0.036	-0.02	-0.04 – 0.00	0.059
rs1131454**	-3.44	-5.29 – -1.58	0.000675	-0.7	-1.33 – -0.07	0.033
rs10774671**	2.95	0.15 – 5.75	0.043	0.75	-0.16 – 1.67	0.108
rs2660**	-1.28	-3.75 – 1.19	0.312	-0.52	-1.34 – 0.29	0.211
Viral load at day 0 (log10)	0.63	0.56 – 0.71	1.51e-21	0.63	0.55 – 0.71	5.57e-21
Treatment * rs1131454	1.78	0.63 – 2.92	0.004
Treatment * rs10774671	-1.36	-3.45 – 0.72	0.204
Treatment * rs2660	0.43	-1.51 – 2.36	0.666
Random Effects
Overall variance, σ2	2.92			2.92
Variance of subjects, τ00 ID	0.23			0.38
Intra-Class-Correlation, ICC	0.07			0.11
Number of subjects, N ID	58			58
Observations	285			285
Marginal R2 / Conditional R2	0.679 / 0.703			0.664 / 0.702
AIC*	1160.99			1164.78
Results are for linear mixed-effects models
Significance was ascertained by a two-way ANOVA test between the models 1 and 2; P=0.02, likelihood ratio test df=3.
* CI = Confidence Intervals; AIC = Akaike Information Criterion.
** The OAS1 genetic variants coded based on the counts of risk alleles: rs1131454-A, rs10774671-A, and rs2660-A.

[truncated: 5 more sheets: Table S10, Table S11, Table S12, Table S13, Table S14]
